# Supplementary material for: Albinism in the largest extant amphibian: A metabolic, endocrine, or immune problem?
Source: Front Endocrinol (Lausanne). 2022 Nov 28;13:1053732. doi: 10.3389/fendo.2022.1053732 (PMC9742363; doi:10.3389/fendo.2022.1053732)
Supplement: Supplementary file 2 [file DataSheet_2.xlsx]

## Sheet: Gene expression matrix
Table S1. Gene expression table.
ID	Annotation	Brain									Dorsal Skin								Tail Skin
	Annotation	Albino 1	Albino 2	Albino 3	Albino 4	Albino 5	Albino 6	Typical 1	Typical 2	Typical 3	Albino 2	Albino 3	Albino 4	Albino 5	Albino 6	Typical 1	Typical 2	Typical 3	Albino 1	Albino 2	Albino 3	Albino 4	Albino 5	Albino 6	Typical 1	Typical 2	Typical 3
dani_f26p60_423_transcript30822_g1	ATP synthase subunit epsilon, mitochondrial, partial [Ophiophagus hannah]	2118.67	1837.56	2246.34	1751.4	1442.91	1962.05	1379.36	1470.38	1534.4	1319.41	958.26	902.03	1040.78	1123.26	703.97	822.07	882.81	1203.61	1183.06	961.46	1005.79	1188.64	843.72	688.49	878.93	766.04
dani_f244p60_2131_transcript8874_g1	PREDICTED: calmodulin isoform X1 [Xenopus tropicalis]	1338.79	1378.22	1245.2	1263.94	1251.48	1254.99	1404.83	1520.7	1501.46	240.45	207.51	161.01	210.08	139.66	343.22	387.77	270.47	228.83	219.28	232.86	166.14	142.53	170.88	254.26	351.97	326.09
dani_f241p60_2653_transcript4604_g1	RecName: Full=Zinc-binding protein A33	819.74	943.95	734.69	680.28	852.43	598.94	972.95	1050.72	1022.5	237.35	165.65	212.72	321.15	70.55	371.67	485.84	275.16	167.06	250.09	202.84	183.4	229.71	116.87	262.16	360.22	321.44
dani_f50p60_1248_transcript28496_g1	PREDICTED: histone H1x-like [Monodelphis domestica]	755.72	754.48	651.38	778.71	599.4	750.59	767.93	878.34	862.41	174.3	195.39	306.31	258.66	141.06	460.14	489.77	268.35	335.07	212.59	232.29	243.67	238.31	243.47	352.86	451.81	312.88
dani_f2p60_1278_transcript28776_g2	.	143.55	0.62	44.08	68.59	62.12	98.2	160.3	145.05	167.5	3.61	392.32	407.03	479.88	432.03	964.84	914.32	1184.41	924.28	4.16	299.15	427.15	554.71	489.65	987.54	1105.66	1041.29
dani_f12p60_510_transcript30670_g1	PREDICTED: copper transport protein ATOX1 [Alligator mississippiensis]	321.36	314.8	301.24	306.61	322.35	334.84	336.98	333.46	377.91	231.14	202.75	242.72	257.21	264.94	309.2	281.99	314.68	156.22	227.54	174.74	229.86	239.72	222.1	332.65	296.94	225.83
dani_f39p60_1268_transcript12622_g1	PREDICTED: histone H1x [Callithrix jacchus]	590.16	547.12	476.31	477.58	444.35	452.31	614.4	587.3	592.86	91.57	90.71	144.42	127.22	50.03	270.58	214.65	124.61	131.25	112.18	113.36	107.61	103.95	85.93	220.57	189.83	121
dani_f29p60_2033_transcript25995_g1	Coactosin-like protein [Rana catesbeiana]	108.38	110.87	98.43	124.19	106.3	99.69	129.98	115.38	128	252.17	163.29	201.44	211.04	127.98	298.93	357.15	252.87	72.11	218.01	158.53	180.81	138.94	113.79	199.87	228.21	243.29
dani_f37p60_2195_transcript25172_g1	PREDICTED: ornithine decarboxylase [Struthio camelus australis]	217.83	181.8	241.77	213.76	218.4	255.43	277.5	321.98	235.42	27.68	29.63	52.02	26.29	27.16	105.02	86.74	47.75	71.61	35.64	43.99	54.41	19.59	45.22	92.45	71.33	66.27
dani_f2p60_847_transcript13680_g1	PREDICTED: heterogeneous nuclear ribonucleoprotein D0-like isoform X2 [Lepisosteus oculatus]	123.35	124.88	118.07	126.14	118.28	124.05	139.13	152.12	157.6	64.52	61.8	76.01	78.26	41.95	83.47	102.3	83.5	55.69	70.73	69.1	60.03	79.3	46.83	75.72	95.18	78.35
dani_f2p59_1186_transcript28943_g1	PREDICTED: 6-phosphogluconolactonase [Chrysemys picta bellii]	169.12	166.79	151.91	149.78	151.96	176.6	185.13	172.91	188.24	45.4	45.27	35.57	49.52	43.69	61.78	73.03	51.13	44.98	42.29	64.38	46.08	42.4	45.85	54.77	68.7	61.3
dani_f4p60_800_transcript29908_g1	microsomal glutathione S-transferase 3-like [Xenopus tropicalis]	83.53	0	57.35	56.34	70.32	0	148.92	144.13	144.12	0	67.95	31.68	102.58	0	128.23	160.68	94.43	40.89	0	80.65	42.82	73.21	0	100.39	146.68	151.3
dani_f2p24_2293_transcript24606_g1	PREDICTED: ATP-binding cassette sub-family E member 1, partial [Merops nubicus]	127.85	121.39	134.89	122.4	64.74	155.15	47.84	64.49	68.73	107.62	99.56	66.75	16.51	119.98	8.84	22.38	19.83	75	108.51	114.76	74.69	12.8	125.09	5.55	17.38	18.32
dani_f2p20_2553_transcript6532_g1	PREDICTED: ATP-binding cassette sub-family E member 1 [Sorex araneus]	100.64	91.22	88.55	92.64	121.44	92.72	115.05	114.56	121.78	29.34	23.23	27.94	70.72	28.79	66.52	74.95	70.66	40.27	31.69	29.58	23.04	79.14	33.12	63.3	73.21	74.9
dani_f4p60_534_transcript30578_g2	peripheral myelin protein 2 [Xenopus laevis]	0.38	0.81	0	0.77	0	0.37	141.93	73.52	113.64	1.64	1.61	1.83	5.48	1.43	225.06	419.95	129.55	0.53	1.06	1.12	1.03	1.96	0.28	126.47	228.86	220.42
dani_f3p41_2801_transcript4973_g1	PREDICTED: AP-2 complex subunit sigma [Dasypus novemcinctus]	117.08	111.36	98.55	98.51	106.19	99.45	120.04	123.51	130.2	29.73	30.5	18.33	26.98	12.86	45.84	40.48	36.4	25.14	22.55	31.51	14.78	15.86	18.76	26.47	35.78	35.92
dani_f12p60_2106_transcript9430_g1	PREDICTED: rho GDP-dissociation inhibitor 2 isoform X2 [Bos mutus]	57.01	52.81	52.26	54.98	58.39	45.71	63.64	64.51	65.23	41.04	50.41	41.53	44.96	41.6	92.56	77.27	86.44	40.59	37.76	64.96	40.3	28.45	39.44	67.9	70.47	62.77
dani_f2p21_858_transcript29764_g1	PREDICTED: 39S ribosomal protein L48, mitochondrial [Myotis brandtii]	67.06	69.04	73.98	91.21	57.51	86.17	47.8	55.48	61.76	62.82	54.02	51.87	49.32	59.91	28.19	32.11	31.55	36.06	58.07	59.57	64.4	44.36	60.57	26.93	39.5	37.04
dani_f37p60_3411_transcript2176_g1	rho-related GTP-binding protein RhoB [Gallus gallus]	97.52	102.26	108.71	92.98	111.76	121.96	120.86	123.9	139.95	9.63	17.91	11.19	13.87	11.3	34.04	41.63	21.06	22.21	14.06	21.13	7.22	10.68	17.66	24.93	35.11	46.8
dani_f2p29_4255_transcript16280_g1	Novel protein containing B-box zinc finger domain, partial [Xenopus tropicalis]	0.2	0.52	0.43	0.43	0.65	0.5	0.76	1.25	1.09	48.2	62.05	23.51	92.69	24.11	107.07	164.19	108.13	30.38	47.49	73.02	33.53	42.21	27.38	57.53	102.84	149.13
dani_f6p60_3092_transcript19799_g1	MHC class I antigen [Andrias davidianus]	47.15	28.84	45.02	26.64	57.84	39.24	138.92	112.38	103.32	15.34	34.97	13.02	30.05	8.36	71.5	77.25	47.53	24.24	13.88	36.46	11.42	16.21	9.08	49.17	61.08	66.77
dani_f16p60_3089_transcript3543_g1	PREDICTED: extracellular matrix protein 1 [Chrysemys picta bellii]	10.48	8.42	8.37	7.74	9.31	10.49	10.03	14.87	17.06	26.35	34.59	24.68	26.03	33.92	60.78	102.96	142.41	19.42	34.32	36.86	20.7	25.35	52.81	64.2	122.22	151.6
dani_f2p23_1918_transcript10217_g1	PREDICTED: claudin-1 [Chrysemys picta bellii]	0.49	0.45	0.13	0.62	0.4	0.89	0.95	1.43	1.01	46.18	50.35	29.11	64.56	22.98	129.28	152.14	66.5	16.56	51.66	51.14	28.02	32.64	44.36	70.5	72.42	87.09
dani_f21p60_4140_transcript802_g1	nucleobindin 1 precursor [Xenopus tropicalis]	26.14	26.91	24.7	22.79	40.95	28.87	0.7	23.95	0.67	63.87	63.9	42.31	77.33	71.36	0.36	42.77	0.75	22.25	50.53	70.29	37.48	48.59	80.82	0.04	40.28	0.3
dani_f3p24_2595_transcript6328_g1	.	64.34	57.37	33.28	29.11	50.69	68.84	70.98	86.45	105.9	10.42	11.03	18.87	19.2	6.23	29.09	29.73	32.02	24.48	12.61	12.35	10.75	16.25	11.97	28.59	30.69	21.17
dani_f6p56_4870_transcript319_g1	PERP, TP53 apoptosis effector [Xenopus laevis]	8.29	6.16	5.56	5.41	6.82	10.16	13.18	11.39	9.64	49.1	28.58	23.71	45.83	27.5	68.23	93.06	51.93	24.55	45.29	33.88	29.39	28.36	34.2	42.78	69.56	82.61
dani_f102p60_1999_transcript9757_g1	toe pad keratin 4 [Hyla cinerea]	5.09	3.25	1.8	1.21	4.59	4.13	5.65	7.75	7.92	32.68	57.45	38.57	37.09	34.54	53.61	59.67	60.55	19.42	43.38	51.3	33.12	26.5	57.09	78.31	62.71	53.48
dani_f2p17_3492_transcript17916_g1	PREDICTED: aggrecan core protein [Aotus nancymaae]	1.26	1.62	1.05	1.62	1.54	1.31	1.1	0.72	0.99	51.47	26.5	27.48	48.72	26.64	78.48	103.24	71.11	12.91	54.5	31.38	32	27.92	47.89	45.37	63.84	72.48
dani_f3p24_2981_transcript4565_g1	PREDICTED: prenylated Rab acceptor protein 1 isoform X1 [Latimeria chalumnae]	27.41	35.26	24.03	27.41	46.16	43.67	65.76	64.85	75.44	15.33	13.53	5.69	24.89	7.82	34.6	27.67	34.99	10	11.19	12.84	6.11	13.89	13.49	27.1	27.28	36.46
dani_f7p60_4094_transcript16487_g1	PREDICTED: prelamin-A/C [Monodelphis domestica]	5.33	5.31	5.18	6.77	6.07	5.44	7.79	6.09	6.94	32.07	21.4	34.63	17.83	39.49	58.65	62.86	50.19	17.88	27.53	20.49	29.79	16.3	45.2	50.77	47.38	43.92
dani_f4p27_4308_transcript16159_g1	nucleobindin 1 precursor [Xenopus tropicalis]	13.31	12.5	12.48	10.73	2.92	10.28	25.91	13.78	28.48	33.28	32.48	20.94	9.76	25.68	44.33	32.41	62.96	15.88	30.7	33.74	20.25	7.92	27.2	42.1	28.81	56.42
dani_f26p60_3845_transcript858_g1	PREDICTED: transmembrane protein 59 isoform X1 [Oryctolagus cuniculus]	22.97	19.9	18.01	22.45	25.33	22.21	26.69	31.6	28.82	17.38	18.99	11.95	16.86	12.22	21.17	22.97	19.86	9.99	13.69	20.56	13.32	8.08	18.22	16.61	26.24	25.09
dani_f19p60_2053_transcript25867_g1	Putative transmembrane protein LOC401397, partial [Charadrius vociferus]	31.61	32.74	36.04	29.01	22.94	30.63	36.31	42.21	35.79	12.06	9.81	10.44	7.76	7.9	15.85	19.76	13.48	9.41	12.29	12.54	8.26	8.1	6.87	14.51	16.6	16.5
dani_f2p33_4193_transcript16313_g1	nucleobindin 1 precursor [Xenopus tropicalis]	9.19	8.1	4.99	7	0.79	4.34	16.25	8.32	19.18	23.69	23.04	16.84	1.65	14.2	40.85	21.48	49.1	9.12	18.56	20.34	15.46	1.62	15.76	37.84	20.35	40.6
dani_f2p15_2577_transcript22841_g1	LOC100145804 protein, partial [Xenopus tropicalis]	8.52	12.52	6.16	8.41	10.64	5.43	0.89	0.21	0	46.53	26.45	24.79	45.7	13.46	0.46	0.26	0.37	17.02	41.41	27.16	21.98	39.55	15.19	0.14	0.13	0
dani_f8p60_927_transcript13533_g1	.	5.62	5.13	3.13	4.95	4.04	5.67	6.37	6.22	6.53	26.51	20.15	13.62	15.25	10.24	28.25	27.32	30.21	3.71	20.7	16.64	15.79	5.69	10.07	21.22	24.29	27.33
dani_f4p60_1827_transcript10710_g1	PREDICTED: four and a half LIM domains protein 2 isoform X2 [Alligator sinensis]	22.81	27.06	20.61	25.41	22.86	24.32	21.04	20.27	19.45	5.88	7.2	7.8	8.06	4.93	13	13.71	10.98	7.17	8.39	5.92	6.78	9.26	5.48	8.85	9.96	10.58
dani_f2p39_2627_transcript22653_g1	PREDICTED: rhombotin-2 [Aquila chrysaetos canadensis]	10.44	12.86	9.91	10.41	10.92	9.83	12.93	11.66	12.9	6.21	9.96	7.34	5.44	12.39	17.02	17.42	31.42	5.45	5.9	13.02	7.96	5.69	20.34	25.02	17.32	23.24
dani_f4p36_3046_transcript19950_g1	MHC class I antigen [Andrias davidianus]	25.1	32.61	22.46	33.23	34.33	14.44	0.02	0.02	0	18.21	22.22	14.8	25.18	3.88	0	0	0.35	9.41	15.58	19.92	12.94	12.39	4.72	0.09	0	0.02
dani_f2p22_4694_transcript446_g1	hypothetical protein M91_17934 [Bos mutus]	0.98	1.54	1.18	0.62	1.37	1.15	1.93	2.12	1.73	12.11	21.31	5.7	14.37	4.92	29.46	33.29	15.86	4.93	14.99	28.57	4.43	8.23	9.88	22.78	32.95	41.77
dani_f7p60_4936_transcript15665_g1	PREDICTED: phosphatidylinositol 4-phosphate 5-kinase type-1 alpha isoform X1 [Alligator mississippiensis]	25.26	14.34	24.74	14.36	19.39	19.76	24.42	29.63	28.92	3.91	8.61	2.66	4.91	1.79	7.82	11.3	9.49	5.85	4.13	7.83	2.1	3.99	3.63	6.76	10.1	10.17
dani_f9p60_1898_transcript26764_g1	high affinity copper uptake protein 1 [Rattus norvegicus]	13.89	14.11	12.88	11.68	14.49	11.15	16.5	19.04	15.13	7.04	7.29	5.53	11	5.34	12.7	17.33	8.64	6.36	5.06	8.66	5.05	6.05	5.36	9.53	14.88	15.3
dani_f4p25_4757_transcript364_g1	PREDICTED: zinc fingers and homeoboxes protein 1 [Pelodiscus sinensis]	27.63	26.34	31.33	27.29	24.93	29.36	22.79	24.71	24.09	0.78	1.48	0.88	1.09	0.76	1.49	1.47	1.68	1.36	1.22	1.48	1.09	1.56	1.32	0.73	1.18	0.98
dani_f2p12_3591_transcript1915_g1	.	3.29	4.46	4.06	5.94	2.65	4.08	4.27	8.55	8.61	7.79	13.52	8.72	12.18	8.34	18.57	36.65	26.92	2.56	5.16	9.62	5.69	4.31	7.74	8.06	15.87	19.11
dani_f3p60_2857_transcript21144_g1	PREDICTED: autophagy-related protein 13 isoform X9 [Pelodiscus sinensis]	15.24	6.97	6.94	7.19	6.93	7.93	13.96	15.93	15.16	9.44	6.77	1.61	7.66	8.47	10.12	16.89	14.42	6.95	7.37	7.06	4.94	3.95	9.98	11.88	14.36	15.49
dani_f3p17_3890_transcript1245_g1	PREDICTED: ubiquitin carboxyl-terminal hydrolase 47-like isoform X3 [Alligator mississippiensis]	15.08	7.12	6.39	5.96	5.36	5.18	27.87	15.36	30.05	7.09	5.57	3.68	3.48	1.49	16.03	10.1	14.61	8.32	5.3	6.43	4.33	2.48	2.28	13.07	9.55	19.21
dani_f4p28_5108_transcript15567_g1	PREDICTED: endochitinase A-like [Zonotrichia albicollis]	11.93	12.35	10.29	9.31	11.82	10.5	13.38	12.78	14.8	7.6	6.91	7.57	9.7	5.66	13.84	14.09	13.26	6.56	6.01	5.76	3.85	5.1	4.95	7	8.15	10.84
dani_f3p38_3090_transcript19755_g1	PREDICTED: cysteine-rich secretory protein LCCL domain-containing 2 [Monodelphis domestica]	5.25	5.96	4.71	6.34	7.12	6.37	7.18	7.07	8.51	2.76	8.42	8.09	7.86	6.57	18.05	14.97	18.86	13.36	3.45	7.99	5.61	10.24	7.02	13.76	17.16	14.1
dani_f2p57_2490_transcript7136_g1	PREDICTED: cytochrome P450 2J2-like [Pygoscelis adeliae]	1.05	1.37	1.86	1.45	1.38	1.91	0.25	0.18	0	33.87	22.23	9.42	21.06	13.32	4.76	2.22	5.05	6.71	29.56	22.05	12.42	13.15	17.16	3.45	3.45	3.88
dani_f6p60_1963_transcript9941_g1	cryptochrome DASH [Xenopus laevis]	8.06	9.12	7.52	7.96	7.84	7.06	4.16	4.86	5.72	19.23	12.25	12.28	13.2	6.53	5.18	6.9	3.46	8.7	18	13.51	12.62	10.57	8.51	3.2	6	8
dani_f2p33_4777_transcript345_g1	PREDICTED: ran-binding protein 3 isoform X4 [Gallus gallus]	18.89	13.68	15.24	16.17	17.78	16.31	18.84	19.83	22.37	2.71	3.67	2.71	4.59	1.64	5.02	6.06	4.34	4.73	2.5	3.79	2.6	4.94	2.96	5.31	5.14	5.68
dani_f3p49_2500_transcript6741_g1	unnamed protein product, partial [Oncorhynchus mykiss]	10.84	12.75	16.92	9.03	12.45	11.55	17.2	15.58	20.43	3.48	5.4	2.72	2.72	1.69	6.6	7.67	7.34	4.04	3.37	5.78	1.98	2.13	3.34	6.24	5.78	8.1
dani_f27p60_3208_transcript3194_g1	PREDICTED: calcium-binding mitochondrial carrier protein Aralar2 isoform X1 [Xenopus tropicalis]	14.93	14.33	16.98	15.43	17.21	14.26	18.45	18.44	16.38	2.57	2.18	2.24	3.7	0.91	4.36	6.02	3.03	1.71	2.74	2.73	2.48	3.08	1.22	4.25	4.66	4.75
dani_f8p60_2750_transcript5251_g1	PREDICTED: EF-hand domain-containing protein D2 [Nannospalax galili]	2.42	2.74	1.78	2.1	2.42	1.9	3.88	5.78	4.15	5.44	6.18	2.8	7.43	0.76	20.81	36.61	9.61	2.23	6.36	6.54	2.97	3.69	1.84	13.45	24.78	19.79
dani_f7p60_2619_transcript22816_g1	PREDICTED: general transcription factor IIH subunit 2 isoform X2 [Aotus nancymaae]	8.88	6.9	10.22	10.87	10.11	9.83	12	15.04	13.46	5.63	4.89	5	6.02	3.13	7.63	8.95	9.28	2.59	4.86	4.72	4.3	6.04	4.49	6.73	8.07	8.13
dani_f2p54_1325_transcript28600_g1	PREDICTED: tumor necrosis factor-inducible gene 6 protein [Loxodonta africana]	0.62	1.19	1.16	0.91	0.93	0.67	1.67	1.17	1.26	6.7	3.92	9.54	10.63	5.47	19.4	13.04	11.85	7.32	12	6.84	7.46	9.91	4.17	18.38	24.27	10.68
dani_f2p16_3687_transcript1737_g1	PREDICTED: lamin-B2 [Alligator sinensis]	13.48	8.35	16.19	10.18	10.43	9.93	17.72	15.89	14.52	2.16	1.91	3.59	3.76	0.33	6.61	7.8	3.54	1.64	1.55	2.14	2.16	3.15	0.94	3.82	5.69	4.8
dani_f15p60_4167_transcript16354_g1	hypothetical protein EGK_07631 [Macaca mulatta]	14.74	9.61	9.86	10.46	10.94	7.81	18.85	20.37	18.19	1.52	1.16	0.15	0.87	0.44	6.31	7.28	4.53	5.07	1.28	1.18	0.7	1.6	0.13	3.44	6.6	7.8
dani_f6p60_2421_transcript7599_g2	PREDICTED: LOW QUALITY PROTEIN: tripartite motif-containing protein 44 [Chelonia mydas]	15.38	14.88	13.15	11.86	13.11	11.69	15.14	16.7	19.24	0.94	1.47	0.85	0.61	0.88	5.16	4.13	4.12	2.8	0.95	1.59	0.81	0.67	1.19	3.93	4.55	4.56
dani_f3p52_1967_transcript26293_g1	PREDICTED: 5-azacytidine-induced protein 2 [Struthio camelus australis]	15.33	13.66	14.17	16.5	13.81	14.41	6.83	7.29	8.77	5.24	4.84	4.65	5.06	2.27	2.18	1.93	2	6.4	4.22	5.16	3.24	4.33	3.77	0.53	1.22	1.97
dani_f2p15_1809_transcript10873_g1	PREDICTED: protein FAM212A [Alligator mississippiensis]	2.58	2.48	2.03	2.16	1.86	1.77	1.38	1.54	1.59	5.55	5.45	5.42	8.57	5.92	14.7	18.57	16.22	6.12	8.25	6.09	5.68	5.63	7.18	12.67	8.39	7.55
dani_f4p60_5245_transcript210_g1	Unknown (protein for IMAGE:5513587), partial [Xenopus laevis]	2.5	0.96	0.95	0.76	4.46	3.13	8.99	4.21	6.78	2.39	3	1.06	8.58	2.76	18.95	10.33	10.69	5.89	3.39	4.1	1.49	3.59	4.63	8.62	13.82	27.07
dani_f3p43_3361_transcript2476_g1	PREDICTED: aquaporin-1 [Phalacrocorax carbo]	4.57	7.41	4.56	5.57	9.57	6.86	9.72	8.9	10.48	2.4	5.71	6.68	2.56	4.07	10.87	6.53	10.59	4.85	2.34	4.22	2.56	2.1	4.32	10.37	7.45	6.25
dani_f2p57_2254_transcript8423_g1	PREDICTED: nitrogen permease regulator 3-like protein isoform X3 [Chrysemys picta bellii]	15.99	8.68	13.13	8.53	10.12	12.97	17.16	15.62	15.37	0	1.8	0.57	0	1.45	3.25	3.24	1.32	2.35	1.04	2	1.07	1.82	0.96	1.99	3.34	2.69
dani_f2p31_3119_transcript19682_g2	PREDICTED: E3 ubiquitin-protein ligase TRIM39 [Alligator sinensis]	5.89	3.49	2.64	3.36	3.77	3.96	5.69	5.5	5.54	5.4	4.12	3.59	6.03	5.2	9.25	10.96	8.18	4.55	5.44	5.19	3.01	4.53	5.32	7.44	8.14	8.54
dani_f4p38_3984_transcript1091_g1	PREDICTED: butyrophilin subfamily 2 member A2-like [Chrysemys picta bellii]	0.67	0.81	0.96	0.61	0.8	0.91	1.13	1.32	0.9	7.73	8.48	5.01	9.14	3.77	14.01	11.23	10.36	3.27	6.01	8.32	6	4.71	4.14	9.48	9.88	9.79
dani_f4p44_2567_transcript22862_g1	mitochondrial calcium uniporter regulator 1 [Xenopus tropicalis]	9.43	8.13	9.09	8.84	7.13	7.35	9.69	9.88	10.07	3.19	3.26	3.78	3	1.91	4.5	4.16	4.91	2.91	3.58	2.83	2.26	3.75	2.02	4.22	4.52	4.31
dani_f3p28_3245_transcript3027_g2	LOC100158343 protein [Xenopus laevis]	1.88	2.32	3.94	2.38	2.64	1.69	3.27	4.18	4.22	3.42	4.89	5.1	4.5	3.53	6.32	10.08	7.51	2.31	2.6	7.72	3.45	2.17	2.97	8.72	14.57	7.9
dani_f2p21_8071_transcript7_g1	PREDICTED: secretory carrier-associated membrane protein 4 [Felis catus]	10.03	8.86	9.22	9.36	8.67	8.7	10.54	10.02	9.61	1.6	2.44	2.12	2.3	1.5	3.01	2.72	2.69	2.13	1.37	2.49	1.79	1.55	1.99	3.06	2.92	2.62
dani_f2p24_3894_transcript16940_g1	.	1.14	1.03	0.85	0.68	2.95	3.72	4.49	3.3	4.72	0.59	2.2	0.95	7.48	5.18	11.44	14.5	14.51	1.52	0.6	1.86	0.45	4.36	5.38	7.32	9.36	12.08
dani_f4p52_5311_transcript15493_g1	PREDICTED: serine/threonine-protein kinase 4 isoform X2 [Calidris pugnax]	9.13	7.78	7.76	7.36	8.9	7.02	9.45	9.11	9.28	1.59	1.94	2.28	3.04	0.81	4.4	4.04	2.86	2.64	1.99	2.96	2.14	2.22	1.37	3.97	4.06	2.57
dani_f2p23_4144_transcript892_g1	hyaluronidase-2 precursor [Xenopus tropicalis]	5.3	5.12	4.5	4.8	4.98	4.14	6.67	6.07	5.39	2.15	4.22	3.27	5.01	1.79	7.74	6.95	5.99	3.27	2.96	3.71	1.47	2.66	3.06	4.34	4.61	5.58
dani_f6p60_2366_transcript24115_g3	Intraflagellar transport protein 46-like protein, partial [Bos mutus]	5.62	5.99	12.31	4.9	2.39	7.98	14.95	14.45	14.06	0.23	2.76	0.58	0.02	1.51	4.61	3.57	3.94	1.1	0.43	2.61	0.19	0.06	1.36	2.75	3.33	3.52
dani_f3p60_2307_transcript8187_g1	patatin like phospholipase domain containing 3 [Xenopus laevis]	4.54	4.68	4.22	4.43	6.37	3.56	7.38	8.3	8.7	1.2	0.57	0.58	0.86	0.11	9.04	6.16	10.84	0.36	0.9	0.57	1.03	1.42	0.21	10.92	8.91	7.22
dani_f2p22_2997_transcript3998_g1	PREDICTED: syncytin-1-like [Oreochromis niloticus]	4.87	4.55	4.37	5.21	4.78	4.51	5.07	5.44	5.9	3.94	3.67	4.71	4.14	2.6	5.05	5.44	5.35	2.09	3.94	3.04	3.56	2.52	3.33	4.56	4.68	3.93
dani_f2p24_2928_transcript20921_g1	PREDICTED: autophagy-related protein 13 isoform X9 [Pelodiscus sinensis]	2.27	10.08	7.89	9.87	9.06	6.54	2.13	1.09	1.38	6.78	6.64	4.69	6.8	3.03	0.63	1.74	0.87	1.1	6.44	5.04	5.23	4.56	3.7	0	1.6	0.63
dani_f2p47_3784_transcript17096_g1	PREDICTED: uncharacterized protein LOC100490898 [Xenopus tropicalis]	5.92	5.51	6.86	6.04	5.02	5.1	9.14	6.49	8.52	1.88	2.42	1.98	2.23	1.08	3.48	2.53	2.83	2.84	1.86	2.82	1.65	1.89	1.87	4.02	2.43	3.64
dani_f6p60_3038_transcript3786_g1	brrn1 protein [Xenopus tropicalis]	5.66	4.99	5.39	3.87	4.22	3.02	7.2	5.66	5.9	2.37	1.45	2.94	4.33	0.6	5.88	5.6	3.44	1.43	2.65	2.85	1.6	2.23	0.66	3.6	5.24	3.27
dani_f2p60_2936_transcript4198_g1	autophagy-related protein 13 isoform 1 [Cricetulus griseus]	5.45	4.77	2.41	2.4	3.37	3.55	5.51	5.99	6.42	3.27	2.53	0.86	0.77	3.45	3.5	5.54	4.85	3.45	2.72	2.44	0.42	1.86	3.11	4.23	5.04	5.05
dani_f2p13_4586_transcript15983_g1	PREDICTED: fibronectin isoform X3 [Aquila chrysaetos canadensis]	1.74	0.51	0.3	2.44	3.72	1.49	9.22	8.43	8.03	0.04	0.15	3.36	2.4	0.51	14.05	6.12	7.66	1.74	0.15	0	0.72	0.72	0.37	6.66	8.1	3.83
dani_f3p60_2998_transcript20145_g1	.	3.49	3.77	2.48	3.12	2.57	2.82	8.5	7.53	8.8	1.56	1.79	0.79	0.89	0.48	5.19	4.91	3.1	1.38	1.11	1.9	1.25	0.75	1.14	3.06	4.83	4.82
dani_f2p23_2647_transcript22439_g1	PREDICTED: uncharacterized protein C11orf24 homolog [Chelonia mydas]	3.46	4.95	3.18	4.42	4.64	3.68	5.12	4.98	5.12	1.42	2.12	2.07	2.42	0.9	4.68	3.76	2.45	2.27	2.16	2.14	1.26	1.45	1.8	2.31	3.68	3.01
dani_f2p33_2490_transcript23300_g1	probable tRNA N6-adenosine threonylcarbamoyltransferase [Xenopus tropicalis]	3.44	1.81	2.35	1.61	1.84	2.64	5.78	7.24	7.5	0.88	1.59	0.79	0.85	0.36	1.92	3.78	2.83	2.12	0.96	1.69	0.64	0.49	0.3	2.23	3.72	3.3
dani_f2p22_2814_transcript21322_g1	hypothetical protein UY3_00268 [Chelonia mydas]	6.33	5.01	4.57	5.46	5.24	4.96	3.59	5.04	3.71	1.25	1.18	0.9	1.72	1.05	0.43	0.92	0.59	1.4	1.49	1.48	0.86	1.46	1.44	0.43	0.83	0.86
dani_f14p60_3067_transcript19911_g1	PREDICTED: peroxisomal bifunctional enzyme [Xenopus tropicalis]	2.89	4.14	3.86	2.9	3.37	3.54	1.68	1.48	1.61	1.22	1.6	1.35	1.09	2	0.57	0.73	0.92	3.44	1.88	1.37	1.37	1.14	2.07	0.44	0.64	0.48
dani_f6p60_2624_transcript6229_g1	PREDICTED: monocyte differentiation antigen CD14 [Chrysemys picta bellii]	1.87	2.09	2.79	2.34	2.5	2.13	3.58	2.78	3.57	0.31	0.67	0.58	0.56	0.56	1.85	2.17	1.29	0.98	0.38	0.86	0.33	0.64	0.47	2.04	2.25	1.63
dani_f2p19_5032_transcript15637_g1	amphibian RCA protein 3 [Xenopus tropicalis]	0	0	0.23	1.84	0	0.77	9.58	8.99	0	0	0	0	0.07	0.04	5.41	5.84	0	0	0	0	0	0	0	2.55	5.32	0
dani_f2p60_2668_transcript5876_g1	.	0.13	0	0	0	0.03	0.03	8.44	9.98	9.86	0	0.02	0	0	0	1.56	1.67	1.29	0.03	0	0	0	0	0	0.79	1.62	1.49
dani_f2p25_2665_transcript22500_g1	PREDICTED: nuclear receptor subfamily 5 group A member 2-like [Meleagris gallopavo]	0	0	0	0	0	0	7.18	6.56	0	0	0	0	0	0	4.57	5.79	0	0	0	0	0	0	0	5.33	6.84	0
dani_f2p53_2690_transcript5709_g1	PREDICTED: melanotransferrin [Chelonia mydas]	1.39	1.25	1.57	1.64	0.84	1.75	0.55	0.75	0.61	1.61	1.83	1.46	1.55	2.12	0.78	1.15	1.19	1.94	1.44	1.49	1.65	1.04	1.34	0.99	0.74	0.82
dani_f3p46_2919_transcript4170_g1	PREDICTED: D-glucuronyl C5-epimerase isoform X1 [Alligator mississippiensis]	1.36	1.95	1.3	1.45	1.21	1.39	2.25	2.09	1.75	0.84	1.07	0.58	0.77	0.43	1.87	1.89	1.45	0.66	0.71	1.08	0.71	0.63	0.8	1.23	1.25	1.2
dani_f12p60_2716_transcript21846_g1	PREDICTED: complement C2 [Xenopus tropicalis]	0.85	0.67	1.02	0.82	1.08	0.82	1.66	1.2	2.12	0.45	0.11	0.8	0.54	0.63	0.96	1.06	1.18	0.24	0.4	0.1	0.68	0.47	0.77	0.71	1.51	1.24
dani_f3p18_3283_transcript18781_g1	PREDICTED: allantoinase, mitochondrial-like [Chrysemys picta bellii]	0.56	0.89	0.66	0.56	0.7	1.2	1.6	0.86	1.55	0	0.02	0	0.02	0.08	1.73	0	2.05	0.07	0.02	0.1	0	0.1	0.06	1.57	0.07	2.52
dani_f14p60_2217_transcript8092_g1	PREDICTED: keratin, type I cytoskeletal 12 [Alligator mississippiensis]	0	0	0	0	0	0.04	0.06	0.03	0.09	0.22	0.16	0.03	0.29	0.09	0.86	0.7	0.9	0.07	0.16	0.15	0.1	0.09	0.09	0.11	0.41	0.49
dani_f23p60_382_transcript30911_g1	PREDICTED: 60S ribosomal protein L37a [Apteryx australis mantelli]	6896.27	5419.31	7487.17	5717.52	4167.84	6035.41	4025.9	4559.11	4872.05	7308.52	6211.82	6211.3	6282.18	7455.03	4586.13	6099.62	5713.02	4987.12	7282.06	6186.57	6308.29	6857.34	5614.03	4447.94	5425.62	4655.23
dani_f2p24_2746_transcript21910_g1	PREDICTED: collagen alpha-1(I) chain-like, partial [Acanthisitta chloris]	19.53	80.31	26.17	116.27	63.78	44.25	75.26	52.82	68.21	4285.3	2938.88	5298.95	7096.37	865	13183.6	13117.2	7067.74	767.56	2307.5	2036.12	2281.31	3494.5	514.19	5338.77	4251.8	2863.04
dani_f2p12_1695_transcript27184_g1	.	418.92	269.22	336.33	402.33	382.16	428.67	420.13	458.55	579.52	256.87	286.41	497.3	458.13	221.86	523.45	556.53	574.5	321.64	266.83	334.49	458.41	448.81	307.63	535.94	638.83	525.43
dani_f13p60_1973_transcript9960_g1	Claudin-4 [Salmo salar]	0.71	0.58	1.25	1.39	0.43	4.92	1.08	0.44	0.77	556.55	439.69	438.86	591.87	301.61	1237.44	1049.16	1091.6	103.3	335.06	338.91	319.82	225.09	399.64	545.08	499.24	503.99
dani_f56p60_2019_transcript25854_g1	PREDICTED: keratin, type I cytoskeletal 12-like isoform X2 [Charadrius vociferus]	0	0	0.06	1.43	0.31	0.13	0	0.31	0.15	47.22	18.3	67.32	992.06	129.15	1290.62	2561.33	1471.66	0.69	5.45	4.82	6.08	29.13	7.01	84.88	184.56	138.21
dani_f2p27_2333_transcript7925_g1	unnamed protein product [Homo sapiens]	0.38	0.11	1.51	1	0.84	1.57	0.27	0.95	1.35	89.23	76.11	53.32	1025.18	90.66	1066.96	1224.18	789.01	21.5	64.51	52.21	36.26	276.22	32.6	455.52	335.65	448.14
dani_f14p60_3589_transcript17558_g1	hypothetical protein [Homo sapiens]	254.66	296.72	221.73	262.7	258.56	218	249.22	334.47	321.46	182.7	174.29	162.88	184.11	142.39	369.47	312.58	364.91	90.42	182.46	164.66	139.33	139.05	220.26	256.74	253.29	244.33
dani_f6p60_703_transcript30186_g1	glyoxalase 1 [Xenopus laevis]	127.61	121.46	161.15	133.28	124.62	169.07	109.41	134.82	118.27	360.38	295.27	222.78	274.44	284.61	138.12	237.96	160.24	246.87	330.5	280.62	218.01	335.54	226.99	118.5	203.57	199.67
dani_f2p24_2772_transcript21766_g1	PREDICTED: vegetative cell wall protein gp1-like [Pelodiscus sinensis]	0	0.03	0	0.05	0.07	0.06	0.01	0	0	124.83	84.97	200.31	276.99	230.69	407.96	325.35	716.75	11.16	174.03	72.61	129.26	242.07	273.09	572.26	345.63	335.59
dani_f32p60_2227_transcript8559_g1	PREDICTED: tropomyosin beta chain isoform X7 [Gallus gallus]	100.74	99.59	88.97	92.71	114.09	93.52	107.81	89.87	94.29	186.92	132.88	184.99	191.91	131.3	250.52	245.96	240.24	111.83	147.03	108.77	90.69	140.2	92.51	159.25	154.19	146.9
dani_f11p60_1206_transcript12828_g1	cytochrome b5 type B (outer mitochondrial membrane) [Xenopus laevis]	357.79	326.07	323.98	350.98	301.01	318.95	322.46	363.62	321.82	28.71	21.47	22.65	33.24	16.7	36.82	49.15	31.95	28.69	23.52	24.08	24.46	26.11	17	32.22	43.03	38.92
dani_f48p60_2538_transcript22796_g1	AP-2 complex subunit mu-1, partial [Chelonia mydas]	285.05	269.87	253.93	243.31	255.07	245.27	235.9	276.7	293.2	43.91	42.62	29.95	45.85	36.57	60.6	71	69.28	51.42	44.85	53.88	30.4	39.38	40.2	55.17	67.23	60.25
dani_f16p60_3251_transcript2819_g1	PREDICTED: CCAAT/enhancer-binding protein delta [Chrysemys picta bellii]	21.63	7.88	33.53	27.62	16.28	55.81	47.17	32.87	39.38	147.04	193.16	127.17	149.6	137.12	253.76	249.63	214.91	94.8	140.91	180.36	109.5	115.17	178.91	175.28	235.05	197.91
dani_f7p60_1868_transcript10514_g1	nucleolar protein 5A (56kDa with KKE/D repeat), partial [Xenopus tropicalis]	76.03	97.57	78.88	74.46	70.5	68.96	76.58	89.47	102.13	159.78	115.24	132.41	152.8	104.63	163.2	214.49	173.85	98.68	143.29	109.01	117.1	152.83	96.18	166.09	189	147.26
dani_f32p60_1725_transcript11118_g1	PREDICTED: dispanin subfamily A member 2b [Chrysemys picta bellii]	60.56	40.43	61.6	41.32	50.86	57.61	73.61	57.43	58.89	97.74	176.38	99.7	125.82	104.09	268.2	248	218.1	131.63	89.78	167.02	69.4	88.46	99.71	198.09	223.29	207.59
dani_f3p60_3451_transcript2207_g1	Uncharacterized protein K02A2.6, partial [Exaiptasia pallida]	395.27	232.14	185.07	287.16	285.62	300.71	238.85	279.44	435.49	17.08	20.86	30	23.94	12.79	39.7	34.48	42.09	34.2	18.81	19.93	22.42	27.28	19.19	34.4	39.59	35.17
dani_f2p40_3519_transcript17932_g1	.	11.54	19.5	9.34	18.15	17.75	14.64	17.24	13.9	19.01	169.08	110.98	182.24	195.2	73.48	250.45	265.1	193.07	97.09	173.98	100.76	146.45	209.82	121.23	210.92	245.38	189.36
dani_f76p60_2338_transcript23364_g1	Xgs protein, partial [Xenopus laevis]	25.34	20.26	22.68	29.62	25.54	25.98	26.26	19.2	29.69	130.85	150.81	144.87	153.03	96.44	206.67	240.7	162.44	114.06	107.85	164.23	120.99	79.9	120.23	126.58	181.67	225.37
dani_f2p60_557_transcript14406_g1	microseminoprotein, beta [Alligator mississippiensis]	0	0	0.44	0.54	0	0	0	0	0	89.47	80.61	246.79	75.68	105.7	267.15	194.91	247.47	2.67	123.28	80.74	231.44	70.53	114.54	319.21	203.18	179.82
dani_f3p60_1352_transcript12429_g2	.	96.77	169.66	144.08	156.01	186	133.39	96.04	175.47	170.2	46.82	38.61	51.45	57.04	38.82	58.31	91.89	86.05	27.9	45.1	44.43	38.13	44.06	38.28	47.42	68.21	68.58
dani_f7p60_1315_transcript28634_g1	claudin 7 [Xenopus laevis]	0.47	0.24	0.48	0.76	1.45	1.85	1.03	1.34	0.51	103.46	113.15	79.7	120.55	49.61	251.86	278.88	138.69	48.76	111.3	134.59	88.8	46.27	84.76	131.68	174.75	178.61
dani_f2p44_2308_transcript24562_g1	Aldehyde dehydrogenase X, mitochondrial [Myotis brandtii]	34.05	30.52	47.28	35.26	24.39	17.96	36.75	42.14	32.44	34.93	191.97	32.8	9.94	2.55	192.35	204.58	257.3	20.16	36.7	210.62	21.64	7.04	1.44	194.76	176.78	219.32
dani_f5p43_3416_transcript2390_g1	PREDICTED: hyaluronan synthase 1 [Latimeria chalumnae]	0.1	0.23	0.09	0.23	0.02	1.53	0.21	0.06	0.03	101.98	90.69	64.26	105.8	57.1	251.78	197.05	196.05	32.4	95.2	113.91	83.49	55.68	103.47	132.58	130.75	149.06
dani_f3p60_1199_transcript12855_g1	V-type proton ATPase subunit G 1 [Gallus gallus]	55.78	70.37	48.83	61.42	63.29	61.1	53.65	59.09	85.52	79.04	63.58	69.18	83.13	47.55	84.78	112	88.76	66.41	85.88	75.07	67.36	71.61	59.98	75.33	106.36	95.37
dani_f11p60_1393_transcript28426_g1	signal peptidase complex subunit 2-like protein [Alligator mississippiensis]	119.02	100.14	117.57	107.96	91.73	112.36	91.9	104.64	96.53	42.42	48.55	49.29	53.82	30.65	82.35	84.42	55.12	27.08	48.25	49.65	55.65	47.74	46.37	81.49	75.92	61.38
dani_f2p36_1416_transcript12216_g1	PREDICTED: probable cytosolic iron-sulfur protein assembly protein CIAO1 [Monodelphis domestica]	91.45	67.94	71.66	66.56	58.54	72.52	81.75	86.72	94.43	58.27	61.66	64.65	59.53	57.43	69.5	70.91	82.17	42.9	52.14	60.66	52.5	47.02	63.65	77.94	69.2	63.63
dani_f12p60_1171_transcript29010_g1	Pterin-4-alpha-carbinolamine dehydratase [Rana catesbeiana]	177.73	86.46	78.04	125.35	57.31	122.51	129.33	138.04	166.9	19.1	22.83	63.34	31.12	29.04	74.2	78.75	52.83	32.58	16.49	16.52	23.78	26.12	15.8	45.73	61.54	36.33
dani_f10p60_4689_transcript402_g1	PREDICTED: procollagen C-endopeptidase enhancer 1, partial [Gekko japonicus]	9.63	13.29	14.51	15.72	16.43	13.59	14.28	14.1	12.97	78.15	86.01	121.9	114.89	57.12	191.12	205.86	129.67	43.95	60.38	65.39	49.33	74.7	39.35	98.4	92.05	71.8
dani_f2p60_2325_transcript8141_g1	PREDICTED: LOW QUALITY PROTEIN: glutathione peroxidase 3 [Anolis carolinensis]	71.76	96.99	95.95	103.96	92.51	102.71	72.95	81.66	107.4	35.45	59.07	57.29	39.74	42.41	73.25	82.15	94.27	15.73	38.72	41.46	33.34	25.3	38.04	76.36	56.24	44.7
dani_f12p60_1613_transcript27730_g1	PREDICTED: actin-related protein 2/3 complex subunit 1B [Nipponia nippon]	12.83	17.41	14.92	16.3	14.09	14.71	17.63	11.22	14.08	87.96	93.78	56.89	95.72	58.1	100.06	155.15	118.44	45.69	84.86	93.04	44.34	56.61	65.52	83	102.54	125.42
dani_f2p44_2541_transcript23072_g1	.	0.14	0.04	0.08	0.09	0.19	0.07	0.05	0.29	0.19	56.01	69.78	93.69	77.44	44.68	139.85	105.66	176.09	4.83	71.82	56.72	64.64	65.69	55.61	235.53	144.6	76.05
dani_f2p14_3950_transcript16792_g1	.	26.31	25.39	18.72	23.54	25.27	25.11	25.09	26.97	31.33	62.1	69.8	54.3	60.15	48.21	80.96	119.39	110.66	42.4	65.73	90.52	52.43	53.25	64.77	72.83	98.8	116.1
dani_f2p44_624_transcript14197_g1	.	75.83	0	27.79	32.77	0	61.26	69.68	81.75	76.39	0	30.24	31.16	0	71.99	93.34	120.74	110.7	86.08	0	29.76	37.37	0.55	65.05	97.01	122.2	135.36
dani_f3p42_2062_transcript25825_g1	PREDICTED: cysteine and glycine-rich protein 1 [Thamnophis sirtalis]	17.37	14.26	17.23	16.64	21.51	19.36	27.03	18.18	21.35	97.6	82.36	68.02	71.74	37.49	112	99.22	108.13	40.57	72.62	75.74	40.32	38.6	54.71	80.89	97.82	85.02
dani_f2p29_3694_transcript17295_g1	thrombospondin-1 [Ambystoma mexicanum]	11.86	12.57	6.98	10.54	10.56	9.82	11.67	9.88	12.07	59.96	70.39	73.8	55.99	32.42	110.25	135.34	84.88	53.12	86.01	85.07	67.67	41.35	74.99	91.25	115.59	98.78
dani_f3p55_2069_transcript25773_g1	PREDICTED: phenylalanine--tRNA ligase beta subunit [Monodelphis domestica]	69.19	76.93	79.19	79.71	85.72	84.86	84.8	82.37	91.61	39.35	33.62	29.32	38.84	35.24	41.32	54.88	53.07	31.38	37.65	35.65	26.58	37.44	32.81	38.48	45.73	49.73
dani_f11p60_1007_transcript13289_g1	.	0	0	0	0	0.17	0	0	0	0	100.68	36.39	45.48	61.6	0	189.14	325.57	115.86	9.61	96.07	18.21	18.96	9.19	1.7	73.3	136.68	130.38
dani_f2p30_2849_transcript4718_g1	PREDICTED: AN1-type zinc finger protein 5 isoform X2 [Anolis carolinensis]	53.86	56.91	59.02	57.13	56.01	65.58	52.9	58.77	60.58	30.3	33.91	33.08	34.62	31.15	85.01	85.37	52.58	56.43	34.09	40.22	35.36	29.89	51.44	52.28	56.47	68.74
dani_f2p32_2444_transcript7179_g1	PREDICTED: serine/threonine-protein kinase Sgk1 isoform X2 [Alligator mississippiensis]	70.66	50.99	59.94	69.11	57.88	112.88	102.39	79.54	86.87	12.78	30.38	17.23	19.46	12.76	34.66	73.31	37.45	35.27	20.12	48.17	14.7	28.47	38.73	47.27	79.52	76.01
dani_f3p52_2840_transcript21161_g1	PREDICTED: receptor-type tyrosine-protein phosphatase zeta isoform X3 [Chrysemys picta bellii]	141.45	141.16	139.16	118.35	110.07	137.82	133.09	148.24	136.8	3.44	4.18	2.03	4.87	1.73	8.66	8.45	7.74	3.78	3.22	4.25	2.15	5.54	3.15	5.26	7.32	6.59
dani_f25p60_1964_transcript26285_g1	collagenase [Notophthalmus viridescens]	13.11	13.21	13.17	8.71	11.77	12.22	14.74	15.08	12.68	25.17	12.18	24.72	19.36	46.28	109.61	160.01	77.81	19.24	55.93	44.08	44.56	15.03	108.75	119.86	118.68	108.73
dani_f6p60_638_transcript30301_g1	PREDICTED: tRNA methyltransferase 112 homolog [Chrysemys picta bellii]	73.32	95.58	61.93	73.51	63.74	75.14	72.03	88.57	104.99	26.55	26.19	23.26	30.64	19.6	36.08	46.4	34.01	31.06	29.76	28.08	22.18	21.51	23.99	30.22	35.48	37.16
dani_f6p60_1333_transcript12528_g1	PREDICTED: transmembrane protein 147 [Protobothrops mucrosquamatus]	31.37	51.6	37.48	46.54	52.19	42.55	45.44	48.8	57.38	47.8	31.85	36.69	50.42	37.46	50.97	60.78	56.66	26.19	47.82	37.91	35.63	44.82	41.14	44.89	61.69	60.33
dani_f8p60_4843_transcript295_g1	PREDICTED: prostaglandin G/H synthase 2 [Alligator mississippiensis]	4.57	2.31	3.3	5.66	1.93	3.45	4.02	2.3	2.04	44.1	48.62	29.45	46.56	14.95	75.15	116.68	46.34	52.82	77.22	75.96	44.64	26.3	41.38	71.09	107.94	121.46
dani_f8p60_1714_transcript11115_g1	PREDICTED: ADP-ribosylation factor-like protein 4D [Latimeria chalumnae]	32.06	42.99	33.57	38.35	33.64	53.69	49.12	35.27	55.46	32.58	41.53	35.48	34	31.48	59.83	57.9	51.51	20.27	34.34	38.23	26.82	26.05	41.85	46.67	50.35	48.84
dani_f9p60_2107_transcript25596_g1	PREDICTED: ras-like protein family member 11B [Chrysemys picta bellii]	64.75	44.13	73.06	45.32	55.96	101.94	81.85	101.9	87.39	8.23	17.38	15.01	15.47	7.57	55.76	58.5	23.76	16.41	9.02	17.49	11.75	16.2	17.99	41.29	42.2	20.44
dani_f2p15_3988_transcript1130_g1	.	10.63	12.03	6.61	8.33	8.58	8.23	11.11	10.24	10.96	50.69	47.48	35.75	74.35	23.31	99.52	95.17	58.09	17.43	51.21	53.39	36.39	55.04	31.72	74.89	72.48	81.1
dani_f13p60_1977_transcript10011_g1	PREDICTED: peflin [Sarcophilus harrisii]	73.34	59.53	60.38	53.62	58.77	46.16	66.67	71.3	78.58	30.95	31.34	18.75	31.05	11.67	37.84	43.83	36.36	19.41	28.09	30.91	13.89	18.63	17.63	28.93	35.83	36.11
dani_f2p60_996_transcript29434_g3	PREDICTED: elongation factor 1-delta [Protobothrops mucrosquamatus]	21.31	16.41	43.73	11.89	0	55.75	38.11	39.59	39.14	29.2	57.14	15.98	0	60.15	64.28	90.72	66.27	9.17	20.76	61.87	23.15	0.04	47.31	55.75	64.07	65.54
dani_f2p23_4400_transcript16085_g1	PREDICTED: RNA-directed DNA polymerase from mobile element jockey-like [Austrofundulus limnaeus]	3.68	7.55	10.38	7.73	4.95	8.32	8.78	5.85	8.94	69.94	69.24	97.43	57.48	51.46	119.01	105.28	98.08	20.26	26.69	32.82	16.45	16.77	22.4	37.6	38.42	42.08
dani_f5p35_4570_transcript15962_g1	PREDICTED: poly(U)-binding-splicing factor PUF60 isoform X1 [Pseudopodoces humilis]	53.87	55.58	45.55	48.03	50.8	47.49	49.83	53.6	57.41	27.23	27.41	27.43	24.05	20.71	34.82	35.52	48.74	18.28	27.23	30.12	26.99	23.75	36.01	40.48	36.72	37.33
dani_f16p60_2123_transcript8485_g1	PREDICTED: cbp/p300-interacting transactivator 4 [Chrysemys picta bellii]	53.87	49.21	49.29	48.31	55.27	54.38	47.31	50.12	63.91	21.9	27.4	19.26	18.76	18.06	42.4	35.61	32.21	29.47	23.56	32.76	22.22	18.44	22.03	36.04	39.26	38.58
dani_f2p25_3254_transcript18898_g1	.	2.46	4.81	3.11	4.35	3.55	2.96	3.52	3.17	4.02	43.21	55.85	66.56	56.6	23.05	89.95	78.94	64.4	34.83	46.23	49.9	34.25	47.58	32.5	66.42	60.37	60.86
dani_f4p60_820_transcript29870_g2	coiled-coil-helix-coiled-coil-helix domain containing 1 [Xenopus tropicalis]	66.8	45.19	55.39	54.77	45.85	62.65	63.78	60.96	66.42	17.49	24.32	18.87	20.8	19.69	29.17	39.42	26.35	22.46	17.64	28.21	17.26	16.37	20.35	23.23	36.61	37.57
dani_f2p24_4113_transcript16430_g1	Tgm2-prov protein, partial [Xenopus laevis]	14.4	22.72	16.54	14.1	22.29	15.61	22.72	20.19	24.43	27.92	30.8	37.86	53.46	24.79	71.59	70.56	66.96	28.7	33.71	24.83	16.15	44.09	13.69	49.65	68.11	49.62
dani_f2p33_1572_transcript11626_g1	Glutathione S-transferase theta-1, partial [Nipponia nippon]	8.28	4.36	8.59	7.55	8.77	4.09	9.35	9.34	9.58	26.19	31.54	40.24	61.74	6.16	77.63	86.87	76	19.75	29.05	48.6	52.81	24.65	8.97	47.74	63.79	100.64
dani_f8p60_2842_transcript4743_g1	PREDICTED: urokinase-type plasminogen activator [Latimeria chalumnae]	2.02	5.56	2.76	4.15	3.95	4.07	3.36	3.32	2.19	26.01	22.12	25.44	31.39	21.66	117.1	74	94.92	9.86	36.51	30.49	35.19	19.9	48.78	81.94	62.03	82.68
dani_f10p60_2591_transcript6268_g1	PREDICTED: transcobalamin-1 [Chrysemys picta bellii]	0.66	1.73	1.68	1.27	1.04	0.83	1.41	0.43	0.37	34.22	37.82	24.87	23.09	46.32	64.17	43.04	77.01	27.92	41.79	45.53	35.73	13.06	48.02	106.42	67.04	84.07
dani_f4p60_1828_transcript26890_g1	chloride intracellular channel 1 [Xenopus laevis]	41.08	24.01	30.65	25.79	27.99	22.06	37.95	36.99	32.24	25.61	28.16	20.78	28.3	37.31	47.52	55.38	37.81	33.07	23.63	34.53	18	15.08	28.25	32.55	44.07	40.37
dani_f2p17_9050_transcript15199_g1	PREDICTED: filamin-A isoform X2 [Ornithorhynchus anatinus]	8.76	8.09	10.22	10.64	7.35	9.85	8.69	10.04	9.22	24.05	54.54	36.7	38.58	25.31	47.69	92.47	69.43	13.21	23.37	51.84	28.43	21.58	30.21	34.13	70.82	64.74
dani_f3p60_2748_transcript5342_g2	DNA replication licensing factor mcm7 [Xenopus tropicalis]	62.59	50.06	47.55	38.96	45.51	38.71	47.89	49.54	49.37	22.7	18.18	18.09	25.78	9.87	30.03	32.83	26.78	17.02	20.48	20.84	14.09	17.32	12.84	23.17	26.37	23.94
dani_f2p60_649_transcript14138_g1	.	7.06	10.71	18.75	15.64	7.48	8.06	15.32	8.21	20.11	34.95	41.37	28.53	43.97	19.01	48.51	49.67	64.96	27.15	29.55	39.08	29.39	45.16	18.55	61.15	44.42	49.44
dani_f7p60_2634_transcript5958_g1	Unknown (protein for IMAGE:7011280) [Xenopus laevis]	10.65	28.37	2.96	31.61	9.31	16.35	15.09	2.91	26.78	27.19	31.97	25.8	22.03	14.26	78.24	73.59	67.81	14.5	22.49	27.29	18.81	9.72	15.56	54.26	58.71	66.1
dani_f220p60_3019_transcript3794_g1	keratin 5, partial [Ambystoma mexicanum]	0.61	0.39	0.61	0.37	0.94	0.59	0.46	0.87	0.24	34.39	33.24	36.67	49.85	13.35	71.14	88.57	60.4	31.88	43.08	27.37	27.55	31.93	26.71	39.75	44.5	73.08
dani_f2p30_5312_transcript15490_g1	PREDICTED: dual specificity mitogen-activated protein kinase kinase 1 [Alligator sinensis]	54.52	38.66	73.54	55.18	41.71	94.33	44.45	94.81	103.15	3.76	8.66	5.5	5.77	3.6	8.8	16.94	12.49	3.51	3.65	9.1	5.98	3.99	6.33	6.35	12.49	12.91
dani_f16p60_3305_transcript18601_g1	PREDICTED: keratin, type II cytoskeletal [Xenopus tropicalis]	0	0	0	0	0	0.01	0	0	0	4.89	12.29	4.16	98.54	6.44	167.48	219.05	44.09	0.02	4.48	10.36	2.14	17.83	2.9	33.37	31.53	42.67
dani_f2p21_2297_transcript24605_g1	.	17.1	16.05	24.71	25.68	14.97	29.8	18.42	34.43	38.75	11.7	28.4	17.72	18.88	30.39	24.13	48.35	58.68	8.38	11.38	32.33	18.3	15.82	34.38	25.05	45.93	50.62
dani_f4p24_3767_transcript1440_g1	arrestin domain-containing protein 2 [Xenopus tropicalis]	1.46	0.95	1.71	2.1	1.11	4.14	2.86	2.39	3.03	19.74	20.64	27.75	29.01	16.95	110.74	98.86	35.25	20.72	22.64	25.52	29.58	18.48	36.43	65.13	61.7	33.54
dani_f23p60_4989_transcript15621_g1	PREDICTED: protein-glutamine gamma-glutamyltransferase K [Xenopus tropicalis]	0.15	0.46	0.82	1.06	0.57	0.68	0.61	0.8	0.33	38.37	26.26	24.25	35.32	18.53	86.08	89.26	74.44	6.94	36.29	24.93	22.72	17.65	31.58	38.16	46.78	49.82
dani_f2p38_2238_transcript8708_g1	.	28.5	34.77	30.69	32.39	28.68	34.32	29.26	27.47	39.54	16.09	21.69	19.62	18.92	15.42	26.68	26.03	25.08	23.63	18.42	22.17	18.95	19.03	25.94	26.07	27.97	30.87
dani_f13p60_4232_transcript778_g1	cold shock domain-containing protein C2 [Xenopus tropicalis]	53.4	48.53	33.17	38.34	38.94	43.71	41.41	43.92	57.61	16.12	11.74	10.2	15.83	11.98	20.55	25.11	24.32	14.37	14.39	13.2	12.29	11.9	12.76	14.13	17.43	21.18
dani_f3p35_3641_transcript17447_g1	PREDICTED: neuroblastoma suppressor of tumorigenicity 1 isoform X1 [Chrysemys picta bellii]	4.26	6.91	5.53	9.1	6.37	4.97	6.04	4.6	3.98	30.53	31.38	34.8	49.3	14.33	65.07	76.54	42.94	8.92	34.55	32.41	20.35	24.27	15.27	38.68	44.87	45.52
dani_f31p60_1955_transcript26299_g1	stromelysin-1/2-a [Cynops pyrrhogaster]	2.04	1.88	5.81	1.5	4.3	1.14	1.32	1.95	1.47	13.3	6.64	3.24	11.72	18.66	15.5	58.46	64.29	3.76	26.79	20.38	14.7	21.6	66.27	46.15	69.94	142.42
dani_f11p60_2423_transcript23733_g1	Proline-rich transmembrane protein 1 [Chelonia mydas]	0	0.04	0	0	0	0.07	0.21	0	0	22.56	43.37	3.64	43.27	7.59	83.85	87.71	45.79	14.72	14.68	28.32	6.09	6.41	10.56	32.16	43.7	111.02
dani_f35p60_2251_transcript8476_g1	uncharacterized protein LOC100216133 [Xenopus tropicalis]	0.12	0.12	0.22	0.17	0.21	0.43	0.14	0.71	0.09	24.97	26.61	18.86	41.7	13.68	68.55	78.24	34.12	18.14	31.71	34.97	26.45	25.48	21.39	42.74	45.54	47.81
dani_f11p60_2465_transcript23549_g1	protein FAM84A [Xenopus tropicalis]	30.18	33.93	27.65	29.74	26.01	24.94	22.68	25.85	26.16	14.85	6.95	12.89	13.96	13.45	32.54	57.83	27.9	4.71	17.29	8.79	15.24	9.3	21.28	21.51	28.14	30.36
dani_f2p47_2689_transcript22123_g1	unnamed protein product [Oncorhynchus mykiss]	2.98	3.06	3.15	3.09	2.37	4.78	6.7	4.54	3.6	4.37	8.04	7.57	5.78	23.19	37.48	25.3	40.14	15.27	17.37	68.48	27.86	6.67	43.51	88.23	79.11	44.41
dani_f4p60_3838_transcript1336_g1	PREDICTED: neuroepithelial cell-transforming gene 1 protein isoform X2 [Oryctolagus cuniculus]	17.96	21.29	28.43	19.46	13.8	30.26	24	18.85	27.73	13.19	14.8	10.06	16.64	12.75	24.27	38.85	27.09	22.2	16.49	15.78	13.13	26.56	23.44	22.41	34.24	37.56
dani_f3p60_846_transcript29840_g2	PREDICTED: apoptosis-associated speck-like protein containing a CARD [Latimeria chalumnae]	2.8	4.4	4.11	5.46	5.66	3.26	3.97	3.46	6.73	25.04	23.06	24.68	27.2	19.79	27.56	42.84	44.38	12.21	22.36	32.2	32.03	19.62	22.91	35.96	43.96	49.99
dani_f2p37_4254_transcript16245_g1	laminin subunit gamma-2 isoform a precursor [Homo sapiens]	4.76	4.51	2.58	3.4	3.85	2.86	5.17	3.66	2.39	17.07	14.29	17.62	37.83	16.59	62.65	83.77	55.94	4.38	13.98	10.94	12.94	14.49	22.61	33.97	36.39	28.49
dani_f2p7_4235_transcript16327_g1	PREDICTED: IgGFc-binding protein-like [Chrysemys picta bellii]	0	0	0	0	0	0	0.01	0	0	0.07	0.05	0.02	18.48	0.05	80.06	82.9	91.45	1.55	0.04	0.07	0.06	14.02	0.06	78.61	86.9	58.54
dani_f3p41_2666_transcript22334_g1	PREDICTED: DDB1- and CUL4-associated factor 8 isoform X5 [Oryctolagus cuniculus]	15.15	16.24	3.81	19.52	27.71	8.41	18.91	18.95	18.48	10.2	5.87	18.39	19.02	9.82	32.86	22.17	47.22	12.45	24.81	5.91	28.14	20.15	14.11	36.67	30.23	27.72
dani_f47p60_2519_transcript6708_g1	stromelysin-1/2-a [Cynops pyrrhogaster]	1.65	3.08	3.61	3.64	5.23	2.72	2.35	3.52	3.41	6.55	1.99	3.42	6	5.49	9.65	49.77	35	3.21	27.88	11.16	12.31	9.05	42.35	25.34	76.53	145.11
dani_f4p60_3522_transcript17797_g1	tetraspanin-5 [Xenopus tropicalis]	40.42	40.97	30.07	35.85	40.16	38.61	34.89	37.74	48.55	7.4	7.74	7.25	8.34	6.95	12.1	15.84	14.4	7.87	7.55	7.14	5.71	6.28	6.86	8.92	8.8	10.26
dani_f10p60_3800_transcript17175_g1	PREDICTED: ATP-binding cassette sub-family D member 3 [Xenopus tropicalis]	34.58	41.55	42.69	42.07	48.25	39.78	43.2	44.07	36.58	5.78	6.48	6.85	7.04	5.49	7.91	9.22	7.83	6	6.74	6.9	6.89	5.8	6.97	6.82	9.15	8.91
dani_f9p60_2846_transcript5120_g1	PREDICTED: 26S proteasome non-ATPase regulatory subunit 5, partial [Nipponia nippon]	26.36	29.01	28.23	31.54	34.03	26.35	30.7	31.73	33.5	11.26	11.08	12.61	13.57	6.4	16.31	18.23	13.53	12.34	12.58	14.25	11.71	11.59	12.42	12.53	15.65	15.97
dani_f2p32_2888_transcript20844_g1	PREDICTED: adenylyl cyclase-associated protein 1 [Chrysemys picta bellii]	5.78	6.85	2.05	9.9	6.92	11.76	10.16	7.78	10.64	23.2	7.02	26.68	25.65	18.11	43.62	30.38	30.13	8.67	22.85	10.93	27.86	17.73	25.46	36.2	28.29	35.75
dani_f2p49_3908_transcript16578_g1	PREDICTED: protein NYNRIN-like [Chrysemys picta bellii]	20.81	25.3	18.95	18.5	24.57	19.24	23.83	21.4	24.11	12.85	13.03	11.23	11.81	5.61	30.47	13.28	23.21	16.51	14.89	17.64	9.43	13.33	10.03	46.39	25.26	17.22
dani_f7p60_3646_transcript17425_g1	PREDICTED: Krueppel-like factor 6 [Alligator sinensis]	34.07	29.99	29.65	30.38	28.13	38.44	31.38	32.58	33.61	8.12	9.66	8.33	11.32	4.92	15.9	27.82	12.86	9.74	8.34	8.2	5.41	6.37	7.09	9.52	15.47	16.65
dani_f3p17_4470_transcript16054_g1	PREDICTED: neuronal pentraxin-2 [Chrysemys picta bellii]	52.09	48.82	47	40.75	41.1	54.55	45.41	57.7	56.07	0.23	0.44	0.45	0.22	0.09	0.64	0.67	1.04	1.98	1.11	1.44	0.74	2.04	1.31	2.05	6.13	4.11
dani_f2p21_7081_transcript23_g1	PREDICTED: laminin subunit alpha-3 isoform X2 [Alligator sinensis]	1	0.53	0.53	0.23	0.35	0.87	0.47	0.48	0.69	19.29	20.4	19.77	30.56	11.44	51.32	66.5	32.66	6.52	23.32	21.28	19.7	17.91	19	29.05	34.74	31.3
dani_f24p60_3085_transcript19660_g2	PREDICTED: ectonucleotide pyrophosphatase/phosphodiesterase family member 2 isoform X3 [Apteryx australis mantelli]	25.48	42.49	31.22	35.88	51.7	36.02	39.56	30.97	38.18	4.02	5.65	9.47	6.07	4.85	11.43	10.06	9.51	9.67	1.97	5.41	4.22	5.96	7.99	8.54	11.73	11.63
dani_f6p60_4214_transcript16288_g1	PREDICTED: myeloid-associated differentiation marker [Pelodiscus sinensis]	1.91	4.51	3.57	2.96	4.6	3.48	4.76	3.43	3.84	19.69	21.74	20.59	25.03	12.87	35.28	31.95	25.27	24.1	19.11	19.49	13.68	27.74	16.58	32.52	37.83	23.93
dani_f2p16_4741_transcript396_g1	PREDICTED: LOW QUALITY PROTEIN: laminin subunit beta-3 [Struthio camelus australis]	1.71	0.91	0.98	1.13	1.77	1.55	0.81	1.23	1.4	20.09	16.8	16.12	30.82	14.67	47.91	58.46	45.57	2.95	18.07	14.89	14.64	13.88	21.7	24.13	27.63	29.27
dani_f9p60_1757_transcript27166_g2	leptin precursor [Ambystoma tigrinum]	0.16	0.06	0	0.14	0	0.26	0.04	0	0	7.19	5.76	9.37	8.2	10.26	34.34	58.73	42.48	14.18	20.79	15.59	14.4	9.01	32.23	53.97	48.32	39.41
dani_f2p15_5226_transcript198_g1	ras-related protein R-Ras [Xenopus tropicalis]	10.13	10.53	8.25	8.74	9.68	7.82	10.33	9.71	11	22.71	15.16	17.94	23.03	11.65	25.93	28.92	25.45	12.23	22.6	15.78	15.8	18.84	12.34	20.19	21.58	28.51
dani_f9p60_4455_transcript16122_g1	cathelicidin precursor [Tylototriton verrucosus]	1.08	0.91	1.21	1.4	1.03	1.2	1.51	1.74	1.13	4.09	6.18	2.69	17.27	9.61	32.03	68.85	50.76	3.58	7.04	10.01	3.18	10.47	26.35	26.59	41.94	72.48
dani_f2p35_2826_transcript21244_g1	PREDICTED: transcription factor MafF isoform X1 [Xenopus tropicalis]	8.36	5.44	6.69	5.67	6.7	5.99	6.09	6.4	7.71	16.28	24.14	18.02	20.99	11.76	39.3	29.84	29.21	9.38	15.8	19.6	11.95	10.6	15.12	20.06	23.73	21.1
dani_f3p45_3144_transcript19431_g1	G-protein coupled receptor 84 [Xenopus tropicalis]	0.61	0.28	1.28	0.96	0.73	0.75	1.91	0.86	0.33	15.31	14.15	7.78	26.2	11.91	51.26	42.22	25.78	6.52	13.78	26.86	9.71	12.71	17.3	37.35	36.34	32.97
dani_f2p12_4725_transcript15851_g1	collagenase [Notophthalmus viridescens]	1.11	1.78	5.69	1.41	5.35	1.06	1.46	0.97	1.19	18.35	9.67	8.74	11.06	9.21	17.1	51.01	44.21	4.61	24.61	14.24	15.83	10.77	21.42	22.16	35.18	51.41
dani_f2p18_1198_transcript12878_g2	beta2-microglobuin [Andrias davidianus]	10.3	12.85	12.05	9.55	10.95	7.43	19.97	8.55	7.61	4.36	5.63	6.59	3.04	3.18	48.61	46.72	27.89	4.04	3.95	6.64	5.9	2.71	2.75	31.06	44.29	42.87
dani_f3p60_2319_transcript8037_g1	PREDICTED: protein QNR-71-like [Chelonia mydas]	5.97	6.77	5.45	5.78	3.57	9.75	3.09	2.99	7.69	11.88	14.38	10.41	19.46	19.16	39.75	46.4	36.15	6.02	11.2	10.95	6.63	7.26	14.76	18.7	25.73	35.29
dani_f3p60_1718_transcript11186_g1	ELF1 homolog, elongation factor 1 [Xenopus laevis]	25.42	26.36	25.7	18.98	20.3	20.34	28.4	27.73	23.99	10.36	8.19	8.36	9.6	5.27	15.25	14.91	11.61	8.37	9.43	8.23	7.5	8.04	7.35	11.91	12.1	9.66
dani_f3p60_2685_transcript22147_g1	transforming growth factor beta-1 [Ambystoma mexicanum]	11.28	10.34	10.09	8.23	11.57	10.2	10.31	10.82	10.9	14.19	13.4	11.51	19.15	7.49	22.79	20.23	17.55	10.63	14.34	16.77	11.47	17.35	12.65	20.31	25.81	21.44
dani_f3p27_4235_transcript16323_g1	PREDICTED: valine--tRNA ligase, mitochondrial isoform X1 [Cyprinodon variegatus]	18.13	18.68	14.16	15.14	13.73	14.2	14.75	15.03	16.45	16.78	12.22	10.02	13.51	7.88	18.9	15.77	19.82	12.24	12.58	11.7	6.84	9.46	10.23	16.33	15.29	11.78
dani_f2p28_3258_transcript18880_g1	Eukaryotic translation initiation factor 1A, X-chromosomal, partial [Bos mutus]	22.48	24.85	26.13	7.3	21.1	37.47	34.88	35.69	29.72	4.08	6.98	0.95	6.42	7.45	9.97	12.91	7.66	9.27	6.9	5.47	1	6.05	5.66	8.66	9.61	11.71
dani_f3p39_4091_transcript864_g1	PREDICTED: cAMP-specific 3',5'-cyclic phosphodiesterase 4B isoform X2 [Calidris pugnax]	18.87	20.1	21.44	20.53	18.92	25.21	15.89	19.27	18.4	6.13	7.88	5.73	9.08	5.51	16.88	27.15	11.09	5.55	9.14	9.04	4.79	6.42	10.76	10.35	16.49	16.43
dani_f2p60_1723_transcript27310_g1	PREDICTED: ADP-ribosylation factor-like protein 3 [Xenopus tropicalis]	35.04	27.75	34.11	30.38	31.71	31.8	33.44	35.6	37.12	2.92	2.05	2.35	3.39	1.97	4.43	5.37	3.31	3.46	2.75	3.05	2.42	2.67	2.41	4.04	4.63	5
dani_f2p25_2677_transcript22425_g1	.	22.85	19.25	16.79	14.15	16.26	13.21	22.91	18.39	21.58	9.63	9.53	6.37	14.25	4.55	17.05	21.05	13.59	6.79	9.78	10.68	6.18	7.97	6.44	11.4	14.24	14.2
dani_f7p60_2662_transcript5846_g1	c-myc [Ambystoma mexicanum]	12.33	11.14	9.29	10.25	5.86	17.34	12.63	16.47	18.69	5.07	7.85	6.09	5.66	6.09	22.87	30.18	18.13	10.38	6.53	10.65	5.79	8.17	15.27	20.97	27.45	24.52
dani_f8p60_1573_transcript11685_g1	PREDICTED: gap junction beta-5 protein-like [Xenopus tropicalis]	0	0	0.04	0.16	0	0.24	0	0	0	17.74	18.5	11.89	21.63	13.72	29.34	40.31	18.76	5.67	19.52	21.6	11.09	14.09	15.27	22.02	27.02	36.27
dani_f3p60_893_transcript13624_g1	.	0	0	0	0	0	0.13	0	0.11	0	17.64	22.07	19.93	15.36	9.06	29.92	54.44	35.48	4.02	16.99	18.1	5.94	6.14	9.81	12.84	24.91	41.51
dani_f146p60_4171_transcript16155_g1	PREDICTED: epithelial membrane protein 1 [Melopsittacus undulatus]	1.67	3.96	5.09	5.56	6.02	2.12	4.97	3.86	1.67	9.33	13.39	13.25	33.36	9.33	38.67	54.84	23.55	8.2	10.53	9.98	7.32	11.94	5.57	18.31	20.76	19.29
dani_f2p39_1711_transcript27339_g1	PREDICTED: biogenesis of lysosome-related organelles complex 1 subunit 3 [Chelonia mydas]	15.53	14.31	16.45	18.87	16.6	18.03	17.15	14.92	15.26	10.85	7.41	8.38	11.1	6.79	9.86	20.21	18.9	6.47	11.34	9.38	8.95	11.77	7.25	9.36	16.64	18.5
dani_f9p60_2566_transcript7251_g1	PREDICTED: serine/threonine-protein kinase Nek6 [Parus major]	13.14	12.78	13.84	13.03	13.68	12.82	14.24	17.05	12.53	12.7	10.02	9.19	12.06	7.95	15.46	19.1	12.11	8.56	14.64	12.41	10.21	12	11.43	14.43	19.37	14.74
dani_f2p17_3745_transcript1546_g1	.	9.59	12.85	6.74	12.53	12.51	8.79	13.4	10.75	11.02	13.77	11.63	10.82	11.06	8.2	17.49	16.05	19.02	7.59	14.71	14.38	10.48	6.36	14.02	22.64	18.76	19.08
dani_f2p29_3952_transcript16870_g2	PREDICTED: LIM domain and actin-binding protein 1 isoform X2 [Pelodiscus sinensis]	2.25	2.19	1.5	1.36	2.07	1.38	3.05	1.92	2.52	11.64	19.42	6.69	21.33	6.97	38.74	41.19	28.84	4.99	12.82	17.17	4.91	12.82	11.74	21.51	25.06	28.88
dani_f2p49_1613_transcript11512_g1	.	12.83	20.44	29.01	14.83	15.31	29.6	22.86	21.03	22	5.18	6.39	4.76	5.56	5.09	12.32	12.48	7.98	7.75	8.7	9.83	6.85	9.46	8.16	11.06	12.77	9.24
dani_f3p60_2116_transcript25595_g3	PREDICTED: guanylate-binding protein 1-like [Latimeria chalumnae]	1.48	2.99	1.68	1.24	3.01	1.55	1.81	2.11	2.22	4.94	5.22	11.39	8.61	17.29	35.16	33.64	30.23	1.44	8.52	5.66	10.53	8.61	29.71	49.83	31.9	19.04
dani_f3p47_3666_transcript1602_g1	PREDICTED: uncharacterized protein LOC103282659 [Anolis carolinensis]	17.49	18.33	16.47	17.66	13.45	15.71	16.61	19.33	18.75	9.67	9.84	10.36	9.08	5.04	12.12	14.09	11.94	8.86	11.06	9.55	7.61	7.38	9.31	11.56	13.21	10.61
dani_f4p49_3389_transcript18277_g1	PREDICTED: Na(+)/H(+) exchange regulatory cofactor NHE-RF1 [Gekko japonicus]	26.29	26.44	20.89	22.63	21.8	22	27.53	21.77	25.31	5.98	6.1	4.8	7.44	2.85	9.41	9.58	8.78	6.42	5.78	7.11	3.73	4	3.72	6.79	7.47	8.28
dani_f20p60_1778_transcript10952_g1	Cadherin-1, partial [Ophiophagus hannah]	1.8	2.1	2.54	2.91	0	3.77	1.98	1.21	1.7	5.66	23.37	19.09	12.49	18.91	27.16	46.74	24.22	13.01	5.16	17.2	8.49	8.97	9.4	14.6	23.73	23.57
dani_f5p46_5762_transcript15365_g1	PREDICTED: EH domain-containing protein 2 isoform X1 [Python bivittatus]	1.66	2.18	2.41	3.28	3.42	2.66	3.27	2.32	2.32	12.55	16.96	18.45	19	7.82	28.64	24.72	21.26	19.4	12.13	13.1	9.33	15.4	8.9	21.86	23.33	19.17
dani_f2p35_2740_transcript21704_g1	PREDICTED: eyes absent homolog 2 isoform X2 [Chrysemys picta bellii]	8.76	13.45	8.97	11.09	10.34	8.78	10.55	9.5	9.88	8.49	10.22	6.16	12.39	9.42	18.44	18.28	17.37	8.06	8.7	13.51	6.2	11.78	11.95	15.17	16.95	22.39
dani_f6p60_2849_transcript21083_g2	.	25.89	15.15	22.43	11.26	23.47	19.02	23.85	25.61	24.64	3.17	4.31	3.39	8.9	3.45	11.92	13.53	14.54	5.23	2.26	2.52	1.66	4.96	4.21	6.6	6.63	8.69
dani_f2p23_3682_transcript17339_g1	epithelial membrane protein 3 [Xenopus laevis]	5.24	6.37	5.49	5.99	7.92	5.03	6.78	5.28	7.87	8.01	15.84	13.58	10.65	13.26	20.15	14.08	25.78	8.64	7.42	14.01	7.91	10.23	15.71	18.42	14.09	18.97
dani_f2p22_2786_transcript21598_g1	hypothetical protein EH28_20068 [Larimichthys crocea]	2.01	2.34	1.94	2.08	2.36	1.59	2.42	1.46	2.27	14.65	7.67	6.07	21.5	6.28	23.43	43	23.42	6.75	12.91	8.97	6.1	13.21	6.32	17.52	26.97	21.67
dani_f10p60_3251_transcript2949_g1	PREDICTED: lipopolysaccharide-induced tumor necrosis factor-alpha factor homolog [Elephantulus edwardii]	14.07	12.23	15.37	13.34	13.72	14.77	14.86	14.01	13.86	7.65	8.71	7.93	8.9	5.98	11.54	12.26	8.61	9.29	8.17	9.67	6.1	9.11	5.98	10.08	13.17	11.92
dani_f5p60_2899_transcript20709_g1	Prolyl 4-hydroxylase subunit alpha-2 [Myotis brandtii]	5.78	6.47	6.28	7.07	6.83	7.16	6.68	6.98	5.39	11.14	14	12.75	17.05	7.83	25.2	25.56	14.12	6.05	9.1	12.9	8.57	10.03	7.99	13.66	13.55	11.47
dani_f28p60_3470_transcript2043_g1	PREDICTED: thioredoxin reductase 1, cytoplasmic [Pelodiscus sinensis]	1.02	0.56	0.86	1.02	0.56	1.05	0.97	0.91	1	5.11	3.33	9.46	18.83	12.5	39.78	48.12	41.34	1.13	6.84	3.3	7.04	8.62	12.52	18.12	20.2	15.29
dani_f4p47_3008_transcript20185_g1	PREDICTED: T-lymphoma invasion and metastasis-inducing protein 2 isoform X3 [Calidris pugnax]	25.18	21.42	32.97	19.34	23.02	35.57	25.42	30.53	33.47	1.45	1.73	1.48	1.71	0.73	2.91	3.08	2.04	0.89	1.44	1.47	0.92	1.62	1.02	2.18	2.34	1.58
dani_f5p57_1932_transcript26423_g1	PREDICTED: tRNA (guanine-N(7)-)-methyltransferase [Chelonia mydas]	10.5	10.54	11.31	11.09	12.77	8.27	10.63	12.46	13.66	9.89	8.94	7.42	11.75	3.17	16.99	20.11	9.72	6.94	8.1	9.86	6.99	7.46	5.05	10.88	15.63	13.33
dani_f2p60_1980_transcript9964_g2	deleted in malignant brain tumors 1 isoform b precursor variant [Homo sapiens]	0	0.05	0	0.04	0.11	0.18	0	0.08	0.05	15.55	19.32	17.6	10.31	10.21	30.31	36.71	31.75	1.33	10.13	13.94	5.33	3.64	10.18	12.92	19.53	22.54
dani_f2p25_3131_transcript19651_g1	PREDICTED: phosphoribosyl pyrophosphate synthase-associated protein 1 isoform X1 [Struthio camelus australis]	17.55	16.17	13.55	12.64	14.62	11.29	17.19	15.73	16.8	8.17	7.94	7.24	8.64	4.1	10.59	11	8.92	6.8	8.19	7.61	5.22	6.52	5.08	10.28	9.86	10.01
dani_f35p60_4245_transcript16250_g1	connexin 31 b [Xenopus laevis]	0.08	0.16	0.24	0.18	0.06	0.29	0.15	0.1	0.09	11.72	17.27	10.64	18.69	11.63	22.48	26.44	21.34	4.36	11.62	17.27	11.24	9.22	16.61	16.8	19.47	23.51
dani_f11p60_2770_transcript21386_g1	PREDICTED: GPN-loop GTPase 3 isoform X1 [Papio anubis]	15.44	16.1	16.26	15.04	19.51	14.31	15.97	19.64	17.54	6.26	5.52	5.32	7.43	3.31	7.59	11.31	7.87	5.26	7.31	6.51	5.63	6.88	4.85	6.61	8.87	8.03
dani_f2p60_1461_transcript12103_g1	MGC52578 protein [Xenopus laevis]	12.4	15.65	12.86	14.38	11.22	11.2	12.75	14.72	15.21	7.47	6.15	5.93	9.17	6.48	9.58	14.18	10	5.55	6.96	8.01	5.93	8.7	6.69	8.73	11.47	10.53
dani_f2p60_1915_transcript26449_g1	PREDICTED: prostaglandin-E(2) 9-reductase-like [Saimiri boliviensis boliviensis]	0.05	0	0.03	0.04	0	0.09	0.03	0.04	0.11	6.3	17.11	9.09	5.71	6.04	33.69	20.53	14.96	1.95	11.02	20.88	9.62	5.22	13.32	44.46	25.76	12.76
dani_f5p60_3100_transcript19652_g1	arrestin domain-containing protein 2 [Xenopus tropicalis]	0.85	0.09	0.63	0.52	0.42	1.57	1.23	0.75	0.85	8.54	7.88	8.04	7.75	7.13	22.3	30.99	15.51	14.47	12.65	10.34	13.39	8.06	14.95	17.79	26.39	21.42
dani_f2p52_1857_transcript26742_g1	dehydrogenase/reductase SDR family member 4 [Xenopus tropicalis]	0	0	0	0	0	0	0	0	0	4.34	12.2	4.07	6.72	5.57	24.93	31.15	31.27	0.59	5.56	18.92	4.04	10.3	7.73	29.96	30.6	18.67
dani_f3p60_2248_transcript8609_g1	PREDICTED: replication factor C subunit 2 [Taeniopygia guttata]	25.85	8.87	9.25	16.65	0.74	0.77	19.08	18.39	20.39	5.07	5.09	10.47	1.13	0.19	13.67	14.89	10.44	8.7	4.23	4.74	9.71	0.74	0.99	10.7	11.59	12.46
dani_f2p32_3176_transcript19415_g1	COP9 signalosome subunit 7B [Xenopus laevis]	13.7	11.79	13.95	9.33	12.87	13.68	12.62	17.52	17.52	4.77	7.44	3.43	6.14	4.59	8.08	14.14	9.38	4.58	6.02	7.84	3.97	4.93	5.91	5.65	9.91	11.05
dani_f2p24_3340_transcript18560_g1	PREDICTED: secreted frizzled-related protein 1 isoform X1 [Pelodiscus sinensis]	14.39	17.87	20.35	15.6	18.86	14.83	24.11	21.58	16.96	1.98	4.14	4.31	4.02	2.99	5.52	5.66	4.99	4.59	3.79	3.96	2.67	4.98	3.51	5.74	5.13	6.53
dani_f2p26_2425_transcript7524_g1	.	4.81	6.47	6.07	6.03	6.37	8.09	7.48	6.5	8.33	10.99	9.88	8.64	10.91	6.47	13.66	13.3	16.33	7.01	11.03	10.21	6.03	9.14	8.13	13.46	11.23	12.34
dani_f6p60_2802_transcript5073_g1	PREDICTED: E3 ubiquitin-protein ligase NRDP1 [Chelonia mydas]	15.72	16.83	14	13.33	14.23	14.58	14.51	15.8	17.35	6.81	5.18	4.25	5.76	3.06	8.2	7.39	7.35	6.19	5.3	6.22	4.1	3.94	5.03	6.87	6.78	7.17
dani_f3p60_3112_transcript19487_g1	PREDICTED: probable inactive glycosyltransferase 25 family member 3 [Latimeria chalumnae]	19.14	10.58	2.25	9.5	5.1	3.41	17.07	5.25	21.51	1.96	1.73	3.61	5.16	1.03	29.51	9.61	27.42	9.96	3.06	2.05	1.36	2.38	1.39	16.3	5.57	19.16
dani_f4p60_1914_transcript26549_g1	PREDICTED: WNT1-inducible-signaling pathway protein 1 [Nipponia nippon]	0.29	0.6	0.07	0.7	0.3	0.76	0.17	0.33	0.48	9.51	10.59	7.9	14.6	6.2	21.75	22.57	11.82	5.84	9.94	11.39	9.32	13.03	12.39	18.79	23.37	21.58
dani_f4p58_2609_transcript6418_g1	RecName: Full=Akirin-1	18.99	20.52	20.63	19.74	15.97	21.66	17.28	19.25	18.55	3.86	2.62	2.35	2.89	2.44	4.96	5.3	4.27	4.13	3.34	2.88	2.37	2.96	3.13	3.8	4.46	5.04
dani_f9p60_2343_transcript7831_g1	uncharacterized protein LOC735132 [Xenopus laevis]	16.75	15.33	14.84	12.61	15.18	13.44	13.82	14.88	14.75	5.16	6.83	4.26	6.02	4.35	6.77	7.9	7.54	4.61	6.34	6.94	3.54	4.36	5.25	6.3	7.31	7.65
dani_f7p60_4764_transcript360_g1	PREDICTED: sulfhydryl oxidase 1 [Chrysemys picta bellii]	5.88	5.81	5.28	5.5	5.05	4.87	5.13	6.21	6.85	8.04	11.17	8.96	12.37	6.4	17.72	23.09	11.38	5.92	8.31	11.1	6.28	7.45	6.3	9.03	12.22	12.62
dani_f2p35_3255_transcript18872_g1	.	2.22	2.62	3.09	3.16	4.84	3.42	5.93	4.28	3.64	4.58	8.98	7.33	11.52	4.12	25.25	21.68	15.88	13.51	5.22	7.38	5.43	8.5	5.2	14.67	16.53	16.81
dani_f2p13_5220_transcript15495_g1	inmt protein, partial [Xenopus tropicalis]	0.71	0.65	0.8	0.81	1	0.56	0.85	0.65	1.64	9.48	8.09	5.05	12.45	6.56	25.99	35.48	16.11	4.71	7.98	13.06	3.28	14.23	6.5	15.94	15.88	16.1
dani_f3p33_3116_transcript19540_g1	tectorin alpha, gene 2 precursor [Xenopus laevis]	0	0.03	0	0.09	0	0	0	0.05	0	13.85	5.06	8.29	8.27	15.59	21.41	45.86	20.46	0.02	12.76	0.37	8.54	5.17	0.92	19.14	20.24	17.91
dani_f2p49_1908_transcript26565_g1	PREDICTED: ataxin-10 [Chrysemys picta bellii]	10.7	12.11	14.19	12.37	10.7	13.7	10.96	12.27	10.14	5.35	7.71	4.89	3.96	3.22	11.25	10.97	11.35	2.2	5.37	5.77	4.8	5.58	3.11	11.18	8.07	7.82
dani_f2p57_1618_transcript11539_g1	PREDICTED: mitochondrial ribosome-associated GTPase 1 isoform X1 [Lepisosteus oculatus]	7.96	10.43	7.76	10.12	9.1	8.28	9.39	10.63	12.59	7.72	5.97	6.16	8.17	5.88	8.27	9.28	9.26	7.02	7.61	8.21	6.61	6.58	6.08	7.47	10.05	9.32
dani_f2p18_2581_transcript22844_g1	PREDICTED: cytochrome P450 2G1-like isoform X1 [Thamnophis sirtalis]	12.91	13.44	10.61	12.19	12.83	11.13	11.29	11.55	10.8	4.99	5.82	4.41	7.7	3.63	10.46	13.16	6.19	4.04	5.61	6.09	5.22	4.97	3.64	6.74	7.75	8.64
dani_f4p60_1810_transcript10861_g1	Coiled-coil domain-containing protein 90B, mitochondrial precursor [Rana catesbeiana]	16.08	15.11	15.01	16.14	14.08	16.92	14.91	15.05	13.07	4.23	3.73	2.35	5.61	3.13	7.14	8.37	4.46	3.43	4.16	4.6	2.41	4.92	3.95	4.71	5.44	5.66
dani_f17p60_2571_transcript6334_g1	L-dopachrome tautomerase precursor [Xenopus tropicalis]	2.82	6.27	1.27	5.08	1.6	4.42	2.15	0.93	5.42	9.49	8.48	5.62	7.4	2.83	29.4	27.45	11.32	3.31	7.25	6.43	3.21	2.9	3.08	14.65	20.97	19.14
dani_f2p33_2522_transcript6749_g1	PREDICTED: cytochrome P450 2C20 isoform X1 [Xenopus tropicalis]	4.67	6.77	6.29	5.76	4.54	8.86	5.65	4.79	5.2	9.38	8.44	6.53	11.07	5.12	13.32	15.62	10.57	4.53	8.68	9.01	6.5	6.39	7.24	9.51	12.53	13.06
dani_f5p52_1520_transcript11918_g1	PREDICTED: snRNA-activating protein complex subunit 2 isoform X1 [Chrysemys picta bellii]	15.64	19.42	14.17	16.08	15.22	15.16	14.84	14.16	15.66	3.45	3.08	2.85	3.96	3.45	4.14	3.76	4.54	3.5	2.7	4.49	3.73	3.75	3.31	5.54	5.03	4.11
dani_f2p32_346_transcript14914_g1	.	0	0	0	0	0	0	0	0	0	1.97	12.27	7.27	2.1	0.87	18.42	33.5	23.69	0	4.29	14.02	0.75	16.85	4	19.25	32.89	12.85
dani_f3p43_4013_transcript16616_g1	PREDICTED: LOW QUALITY PROTEIN: uncharacterized protein LOC104569238 [Tinamus guttatus]	12.24	14.88	12.53	11.19	12.01	7.3	9.3	8.9	10.85	5.02	4.89	4.85	3.22	2.26	7.05	7.18	8.4	3.2	7.32	6.15	5.88	3.84	6.5	12.21	10.8	6.97
dani_f3p21_3517_transcript17934_g1	PREDICTED: fas apoptotic inhibitory molecule 1 isoform X1 [Chrysemys picta bellii]	17.25	18.49	19.96	17.07	15.9	18.4	16.25	18.44	20.37	2.49	2.07	2.45	2.73	1.35	3.84	3.25	2.97	2.62	1.98	2.29	1.75	1.72	1.39	2.66	3.2	2.86
dani_f2p13_2528_transcript23619_g1	PREDICTED: trans-acting T-cell-specific transcription factor GATA-3 isoform X2 [Chrysemys picta bellii]	13.19	18.08	13.26	18.14	15.51	13.96	17.51	14.74	18.16	2.65	2.92	1.65	3	2.07	4.07	6.61	5.13	2.2	2.28	2.56	2.22	2.08	3.19	2.94	4.24	8.47
dani_f6p60_3857_transcript1305_g1	PREDICTED: filamin-binding LIM protein 1 [Alligator mississippiensis]	4.8	5.46	3.92	3.57	5.08	3.07	5.41	4.69	4.1	9.17	7.76	5.68	10.96	4.79	16.27	19.96	15.18	3.32	8.4	8.56	4.42	5.34	5.15	8.99	11.53	12.3
dani_f3p45_2437_transcript23725_g1	PREDICTED: pyrroline-5-carboxylate reductase 3 isoform X3 [Salmo salar]	12.34	8.37	0.86	6.55	7.28	6.45	12.71	12.17	11.68	5.89	0.84	4.25	5.9	3.6	10.98	14.45	10.66	5.9	6.3	1.08	4.51	5.12	4.77	10.91	12.26	11.73
dani_f9p60_2862_transcript4509_g1	PREDICTED: endothelin-1 receptor isoform X1 [Canis lupus familiaris]	3.68	4.29	5.16	6.5	4.82	4.92	5.17	4.33	3.87	3.88	6.22	5.61	7.5	8.03	12.12	10.3	12.52	9.43	6.32	7.24	6.16	9.55	9.31	11.33	14.33	12.96
dani_f2p41_2600_transcript6150_g1	PREDICTED: LOW QUALITY PROTEIN: transmembrane protease serine 5 [Pelodiscus sinensis]	13.39	9.42	7.89	7.82	6.66	11.8	10.1	9.36	15.24	4.84	4.62	5.47	4.81	3.55	7.98	4.76	9.43	4.77	5.12	3.99	4.15	4.49	7.1	11.37	9.33	7.97
dani_f2p10_3619_transcript1884_g1	PREDICTED: death-associated protein kinase 3 [Alligator mississippiensis]	8.12	7.24	6.27	6.25	7.73	7.41	7.5	8.5	8.54	8.56	6.74	5.27	7.37	4.3	11.01	11.92	12	2.85	6.46	5.73	4.73	5.28	6.26	9.05	9.17	9.1
dani_f2p30_2314_transcript8232_g1	PREDICTED: probable Xaa-Pro aminopeptidase 3 [Anser cygnoides domesticus]	10.9	9.73	8.46	8.87	10.12	8.31	9.2	10.47	10.84	5.86	6.15	4.29	6.29	4.22	8.02	8.68	10.36	4.55	4.49	6.54	3.88	4.28	4.37	6.78	6.96	7.39
dani_f3p40_2725_transcript5479_g1	PREDICTED: ankyrin repeat domain-containing protein 10 [Picoides pubescens]	13.45	17.03	10.61	10.26	11.46	10.5	11.97	17.23	14.81	2.43	3.61	2.13	4.79	1.12	5.4	6.83	4.04	4.85	4.24	2.75	2.28	4.51	2.53	5.45	6.91	4.48
dani_f6p60_2710_transcript21817_g1	PREDICTED: inward rectifier potassium channel 13 [Protobothrops mucrosquamatus]	10.05	21.13	21.2	17.29	7.81	19.81	12.25	8.3	19.65	2	3.11	1.66	2.8	1.54	5.46	6.11	2.26	1.25	1.41	2.29	0.86	1.87	1.8	3.49	4.28	2.63
dani_f4p60_3456_transcript17964_g1	PREDICTED: probable beta-D-xylosidase 2 [Chrysemys picta bellii]	7.94	7.01	5.35	7.24	7.81	5.24	7.6	7.73	8.6	6.79	7.36	5.17	8.55	4.14	9.33	9.8	8.81	5.39	5.83	6.11	4.73	5.46	5.73	6.88	8.59	7.78
dani_f2p22_6003_transcript15325_g1	PREDICTED: adipocyte enhancer-binding protein 1 isoform X1 [Gekko japonicus]	2.76	3.53	3.77	3.69	3.45	6.26	3.28	2.73	4.88	5.64	8.26	9.99	10.15	3.77	16.17	17.11	14.72	6.43	4.38	5.81	3.78	6.97	4.37	9.48	9.82	8.51
dani_f5p60_372_transcript15017_g1	PREDICTED: glutathione S-transferase P [Ochotona princeps]	0	0	0	0	0	0	0	4.57	1.2	0	3.85	10.35	0	0	8.47	13.64	30.22	0	0	5.55	12.41	0	0	14.23	33.15	41.1
dani_f4p43_4171_transcript16390_g1	D-beta-hydroxybutyrate dehydrogenase, mitochondrial-like protein [Amazona aestiva]	9.13	9.98	8.22	7.97	10.25	5.96	7.87	10	9.52	2.52	3.98	3.9	8.27	1.95	8.47	14.12	6.56	3.96	3.15	4.27	3.09	4.66	2.94	6.02	8.67	7.4
dani_f3p60_582_transcript14335_g2	.	6.37	7.27	4.79	4.43	3.74	4.77	5.61	6.14	7.98	5.55	6.14	6.33	4.43	8.18	8.54	8.55	8.87	7.26	5.86	5.65	5.33	5.07	7.23	7.65	11.86	7.13
dani_f2p11_2824_transcript21346_g1	MHC class I antigen [Andrias davidianus]	10.33	20.93	9.25	14.65	10.56	7.8	7.44	5.56	4.42	9.37	5.83	10.24	6.56	2.73	2.5	2.41	1.49	5.32	6.8	6.06	9.19	4.08	2.26	0.88	1.29	1.75
dani_f3p25_2311_transcript24540_g1	PREDICTED: phorbol-12-myristate-13-acetate-induced protein 1 [Ornithorhynchus anatinus]	1.02	2.05	0.32	0.86	1.06	0.64	1.12	0.72	0.64	11.02	5.23	6.6	7.56	4.48	18.63	15.66	9.18	4.88	10.61	5.44	8.56	7.8	6.65	12.26	12.16	12.99
dani_f7p60_3362_transcript2542_g1	PREDICTED: GATS-like protein 3 [Alligator mississippiensis]	3.85	4.09	3.12	2.96	3.87	3.35	3.61	2.39	3.82	6.61	5.76	5.14	10.23	6.79	12.77	15.09	10.49	2.6	6.26	6.83	4.39	6.09	8.4	8.03	8.26	10.15
dani_f2p29_1126_transcript29101_g1	PREDICTED: phosphatidylinositol-glycan biosynthesis class F protein [Esox lucius]	11.19	13.45	5.6	11.52	5.61	8.95	5.65	4.16	5.48	10.36	6.29	7.68	3.96	5.25	2.71	1.95	2.25	9.38	8.34	4.67	9.63	3.98	6.01	2.85	1.77	4.48
dani_f2p39_2116_transcript9361_g1	.	7.07	9.33	7.74	7.87	7.14	8.22	8.1	7.83	8.68	1.86	5.11	3.26	6.64	2.82	9.18	10.07	7.99	4.68	3.09	4.11	2.46	6.54	2.72	5.54	6.97	6.44
dani_f2p35_3372_transcript2456_g1	PREDICTED: ADP-ribosylation factor-binding protein GGA3-like [Notothenia coriiceps]	10.24	12.9	10.11	9.61	11.2	10.48	11.09	12.35	15.2	3.25	3.79	2.19	3.42	1.42	4.2	5.35	3.98	2.97	3.17	3.4	2.35	2.96	2.41	3.68	3.65	4.12
dani_f2p34_2823_transcript5237_g1	.	7.15	8.87	4.9	7.36	5.43	7.23	7.06	7.43	9.42	4.46	4.93	4.85	6.15	2.97	8.89	7.74	6.16	4.27	4.34	6.3	3.71	4.38	4.11	5.95	7.42	6.39
dani_f4p59_1806_transcript10737_g1	PREDICTED: NF-kappa-B inhibitor-interacting Ras-like protein 1 isoform X1 [Nannospalax galili]	0.47	0.22	0.18	0.53	0.2	0.56	0.07	0.13	0.17	7.36	11.69	3.68	9.04	5.23	13.26	19.42	12.22	1.65	5.98	12.02	4.26	4.18	5.24	9.02	12.35	16.4
dani_f2p20_4672_transcript400_g1	PREDICTED: PDZ and LIM domain protein 5 isoform X1 [Condylura cristata]	1.14	2.14	1.5	1.36	1.84	1.58	1.66	1.42	1.79	5.85	8.7	5.71	10.5	3.07	11.01	17.01	10.75	3.22	7.13	9.57	4.84	5.63	4.78	7.46	10.98	14.45
dani_f2p38_2607_transcript22795_g1	.	6.66	5.99	3.8	3.57	5.1	5.54	5.37	5.67	8.23	4.96	4.51	3.46	8.33	1.66	8.67	9.6	7.1	5.38	6.24	5.61	3.2	5.89	3.71	6.98	7.58	8.07
dani_f2p22_1477_transcript28162_g1	PREDICTED: interleukin-8-like [Callorhinchus milii]	0.54	0.42	0.46	0.74	0.51	0.58	0.65	0.23	0.29	4.71	4.38	10.45	6.15	3	18.33	15.45	7.45	2.18	6.16	6.36	7.36	2.88	4.86	17.41	18.25	9.47
dani_f2p46_3292_transcript2662_g1	keratinocyte associated protein 3 [Xenopus laevis]	4.34	4.96	4.1	5.68	3.98	3.48	5.4	5.78	5.29	5.96	6.25	2.98	6.64	4.81	8.62	9.67	6.69	2.27	5.66	7.32	3.77	3.41	5.79	6.74	7.27	8.77
dani_f2p41_3528_transcript2001_g1	.	2.67	2.32	1.67	1.93	1.82	2.33	2.24	2.1	2.54	6.7	6.48	3.58	10.83	2.13	12.21	16.04	9.7	2.87	7.18	6.39	3.7	5.41	4.68	7.08	8.16	11.41
dani_f3p29_4446_transcript16055_g1	interferon regulatory factor 9 [Xenopus laevis]	6.9	5.13	4.88	5.22	5.36	4.44	6.42	5.73	7.11	5.43	5.8	3.62	4.25	3.82	8.33	7.35	9.03	3.77	5.07	5.52	3.21	2.56	4.56	6.59	6.48	6.42
dani_f2p17_4456_transcript567_g1	PREDICTED: interleukin-27 receptor subunit alpha [Chrysemys picta bellii]	11.44	6.9	8.02	6.25	8.46	7.52	10.09	9.75	8.86	2.33	3.19	3.43	3.34	1.68	7.51	5.48	4.58	4.72	2.05	3.67	2.01	3.04	1.61	6.17	5.47	3.39
dani_f5p60_4523_transcript502_g1	PREDICTED: protransforming growth factor alpha isoform X2 [Chrysemys picta bellii]	2.34	2.33	2.13	3.02	2.43	2.23	2.52	1.95	2.4	4.02	3.23	3.24	6.95	2.23	15.74	22.86	13.51	2.22	4.87	3.57	2.51	3.94	3.87	6.77	7.67	11.74
dani_f14p60_3472_transcript2063_g1	PREDICTED: mucin-5AC-like [Chrysemys picta bellii]	5.71	4.83	6.01	4.51	6.37	4.47	6.45	6.15	5.11	3.7	3.68	3.5	5.47	2.35	9.2	11.15	6.05	3.78	4.7	5.26	3.81	3.03	3.53	5.12	6.66	7.63
dani_f4p47_3107_transcript3522_g1	PREDICTED: ras association domain-containing protein 4 [Astyanax mexicanus]	10.57	11.54	8.89	11.83	10.31	7.09	10.18	9.07	10.07	3.02	2.26	2.92	2.69	1.69	7.04	5.35	4.71	2.16	2.12	1.73	1.95	1.84	1.35	2.71	3.04	2.1
dani_f5p60_768_transcript13889_g1	.	0	0	0.12	0	0	0	0	0	0.38	0.68	4.74	1.38	14.21	0.72	19.75	40.27	14.17	0.9	0	2.8	0	1.97	2.76	7.71	8.19	16.91
dani_f16p60_3426_transcript18190_g1	PREDICTED: protein QNR-71-like [Chelonia mydas]	0.58	2.12	1.22	1.53	1.25	1.87	0.39	0.33	1.22	3.85	5.04	3.38	10.09	8.33	16.02	14.74	16.54	1.26	4.05	3.93	2.76	4.03	5.78	6.04	7.6	13.62
dani_f18p60_3017_transcript3783_g1	PREDICTED: prostate stem cell antigen-like [Latimeria chalumnae]	0	0	0.06	0.02	0	0	0	0	0.03	1.42	1.32	0.83	23.56	1.58	30.91	31.58	12.1	1.63	1.31	0.66	0.57	5.14	0.8	8.02	5.74	6.47
dani_f3p18_4545_transcript15953_g1	.	3.07	4.48	4.62	4.8	3.46	4.29	6.16	4.2	4.34	5.79	5.54	4.42	4.9	2.58	8.02	7.88	6.65	4.36	5.5	5.17	3.97	3.3	3.58	5.52	7	7.68
dani_f11p60_3491_transcript17872_g1	PREDICTED: 5-beta-cholestane-3-alpha,7-alpha-diol 12-alpha-hydroxylase [Xenopus tropicalis]	2.25	2.63	2.96	3.3	3.14	2.69	3.72	3.22	3.26	5.3	7.16	6.67	5.42	4.12	9.2	10	7.96	5.95	3.96	5.01	4.03	4.04	3.89	5.07	7.11	6.62
dani_f3p60_972_transcript29499_g2	PREDICTED: coagulation factor XI-like [Lepisosteus oculatus]	0.48	0.86	0.49	0.2	0.27	0.11	0.25	0	0.26	11.11	14.6	7.17	8.86	15.46	0.93	0.92	2.35	5.03	9.66	14.02	10.28	5.93	10.29	1.71	0.58	6.72
dani_f4p41_5016_transcript266_g1	PREDICTED: probable cation-transporting ATPase 13A5 [Chrysemys picta bellii]	6.25	6.76	11.83	6.51	5.7	8.15	11.95	8.21	10.57	2.17	4.49	2.15	2.15	1.78	6.86	4.36	4.24	2.11	1.7	2.7	1	1.28	2.55	4.89	4.02	3.54
dani_f21p60_1937_transcript10082_g1	PREDICTED: MAP kinase-interacting serine/threonine-protein kinase 2 isoform X2 [Alligator mississippiensis]	6.25	3.17	5.41	4.43	5.16	4.47	6.17	6.63	4.03	5	3.18	4.01	2.34	4.98	4.95	8.42	7.08	3.04	4.05	4.01	4.24	3.7	5.52	4.65	7.01	5.85
dani_f2p45_2864_transcript20908_g1	PREDICTED: arylsulfatase A [Anolis carolinensis]	0	2.24	0.73	1.47	0.18	0.8	1.24	1.1	0.08	5.1	6.89	4.12	2.85	3.3	16.6	16.01	5.34	0.33	3.25	5.69	2.49	2.51	6.24	17.28	18.17	3.49
dani_f2p32_3199_transcript19082_g1	PREDICTED: 6-phosphofructo-2-kinase/fructose-2,6-bisphosphatase 3 isoform X5 [Parus major]	7.89	7.38	4.37	7.68	6.03	4.98	8.72	8.8	7.25	0.91	1.58	2.34	2	1.89	7.37	7.72	4.51	4.59	1.63	2.49	2.07	1.76	3.37	8.11	7.6	4.02
dani_f7p60_3286_transcript2678_g2	PREDICTED: interleukin-1 receptor-associated kinase-like 2 [Calypte anna]	3.18	3.49	2.49	2.09	2.48	2.21	2.2	2.23	2.34	4.92	5.26	4.84	5.5	5.19	8.39	6.47	7.53	4.19	5.58	5.59	4.33	4.43	6.35	9.46	8.06	5.72
dani_f2p36_5016_transcript15636_g1	PREDICTED: protein-tyrosine kinase 2-beta isoform X4 [Sarcophilus harrisii]	14.09	8.76	10.5	8.45	13.12	11.78	11.09	16.11	18.07	0.19	0.19	0.79	0.81	0.04	0.63	1.43	1.3	0.29	0.08	0.24	0.78	0.57	0.13	0.73	1.19	1.13
dani_f15p60_2109_transcript25592_g1	PREDICTED: atlastin-3 [Chelonia mydas]	8.94	6.32	7.5	8.3	7.73	8.17	8.89	9.18	8.67	2.06	3.2	1.25	0.96	2.52	4.55	4.82	3.64	2.35	1.39	3.47	1.54	1.25	2.6	5.01	3.82	3.31
dani_f3p34_3393_transcript2261_g1	PREDICTED: 72 kDa inositol polyphosphate 5-phosphatase [Chelonia mydas]	11.83	10.24	8.23	12.33	7.23	12.01	8.73	6.89	11.75	0.86	1.7	1.04	1.9	0.69	2.76	3.05	1.91	1.62	1.1	1.43	1.23	1.23	1.25	2.37	2.38	2.27
dani_f3p52_3040_transcript19936_g1	PREDICTED: cyclin-dependent kinase inhibitor 1 [Anolis carolinensis]	3.7	3.33	6.13	4.21	4.32	8.56	8.65	5.67	7.04	4.63	2.19	3.07	4.2	1.6	6.45	7.25	3.97	3.72	3.43	3.12	2.44	2.78	2.39	4.64	5.32	5.05
dani_f2p49_2408_transcript23850_g1	PREDICTED: early activation antigen CD69-like isoform X2 [Chrysemys picta bellii]	0.45	1.77	0.28	10.14	1.01	0.94	1.3	1.16	0.93	9.14	4.47	3.97	4.37	3.13	9.79	11.04	6.99	1.27	7.34	4.78	3.12	2.2	2.37	6.07	7.86	11.93
dani_f3p15_5163_transcript15582_g1	PREDICTED: protocadherin-7, partial [Acinonyx jubatus]	8.17	8.61	6.83	8.11	8.23	7.82	6.74	7.36	7.27	2.85	3.51	1.99	2.77	1.71	4.59	5.58	2.92	1.83	2.22	2.94	1.81	2.04	2.04	2.45	3.04	3.3
dani_f4p60_1858_transcript10571_g1	PREDICTED: putative ferric-chelate reductase 1 isoform X1 [Xenopus tropicalis]	1.02	0.83	2.48	1.2	2.26	0.64	1.34	2.04	1.65	3.32	4.78	2.94	6.91	3.86	6.88	12.65	8.74	6.27	4.39	5.53	2.09	2.63	3.98	6.41	8.04	11.6
dani_f2p30_4955_transcript15655_g1	PREDICTED: small integral membrane protein 3 [Gekko japonicus]	4.12	3.81	4.34	3.88	3.74	3.68	4.3	3.7	4.32	3.94	4.35	5.28	4.44	2.72	6.28	6.21	5.21	3.46	4.12	4.27	3.13	4.23	3	5.77	5.35	5.04
dani_f3p32_1786_transcript26983_g1	high affinity copper uptake protein 1 [Rattus norvegicus]	2.84	7	3.31	4.06	5.33	3.61	2.76	1.41	2.6	7.58	6.78	5.84	5.82	2.93	2.49	4.2	2.24	4.27	9.51	5.65	4.49	5.01	4.53	1.7	1.95	3.08
dani_f3p33_5039_transcript15597_g1	PREDICTED: tumor necrosis factor alpha-induced protein 2 isoform X2 [Pelodiscus sinensis]	1.35	1.5	1.82	1.3	1.9	1.15	1.36	1.32	0.92	3.85	3.82	5.2	7.14	2.99	13.02	10.17	6.87	2.25	4.25	3.91	3.49	2.97	3.79	10.86	6.96	6.29
dani_f2p26_3371_transcript2320_g1	PREDICTED: histone-arginine methyltransferase CARM1 [Protobothrops mucrosquamatus]	8.94	5.32	6.7	6.85	6.37	5.25	7.78	6.92	8.14	1.27	3.9	1.36	1.92	1.66	4.8	3.78	5.27	3.71	1.11	2.22	0.07	1.46	1.97	4.15	4.11	3.43
dani_f3p43_3002_transcript20412_g1	ICOS ligand, partial [Picoides pubescens]	9.31	7.26	5.64	5.64	4.22	3.91	7.15	7.57	8.82	2.83	2.14	2.82	1.69	1.84	3.69	3.6	4.2	2.78	2.74	2.29	2.59	1.3	1.98	3.67	2.99	3.71
dani_f2p13_7009_transcript15240_g1	PREDICTED: talin-1 isoform X2 [Haliaeetus leucocephalus]	2.74	2.91	2.6	2.37	3.06	2.16	3	2.32	2.5	3.36	4.34	4.08	5.15	2.63	7.31	6.29	4.99	4.75	3.78	3.99	2.45	5.56	3.13	6.26	6.62	4.99
dani_f13p60_3637_transcript17492_g1	PREDICTED: otoancorin-like [Callorhinchus milii]	0.19	0.1	0.1	0.1	0.23	0.14	0.15	0.16	0.18	2.74	3.79	2.05	8.07	1.52	9.57	9.1	6.65	2.09	3.9	5.87	2.52	6.65	3.86	9.54	10.16	10.97
dani_f10p60_2842_transcript5284_g2	PREDICTED: lysosomal amino acid transporter 1 homolog [Chelonia mydas]	4.89	4.9	3.74	4.85	3.46	3.5	4.4	4.78	4.64	3.24	3.85	3.35	3.18	3.28	4.53	3.61	4.03	3.36	2.69	3.57	2.21	1.57	3.77	4.24	4.41	4.06
dani_f4p32_3081_transcript19421_g1	PREDICTED: interferon-inducible GTPase 5-like isoform X1 [Anolis carolinensis]	1.62	2.18	2.02	1.48	2.62	1.47	1.97	2.09	1.57	4.29	4.04	2.78	4.51	1.86	7.84	6.91	4.25	2.68	4.36	5.33	3.54	3.48	2.69	7.06	7.53	7.44
dani_f2p38_3937_transcript16809_g1	PREDICTED: pleckstrin homology domain-containing family N member 1 [Apteryx australis mantelli]	0.85	0.61	0.59	0.46	0.38	0.41	0.8	0.51	0.54	3.83	3.81	3.21	5.3	1.69	10.18	12.84	10.61	1.77	5.14	3.45	2.47	2.11	4.87	5.59	6.89	7.78
dani_f89p60_619_transcript30263_g1	PREDICTED: ovomucoid-like [Xenopus tropicalis]	0	0	0	0	0	0	0	0	0	2.45	0	0	2.54	2.59	13.47	28.5	8.3	7.45	1.29	0	0	1.31	2.63	9.7	8.43	5.07
dani_f5p43_3266_transcript18945_g1	PREDICTED: alpha-ketoglutarate-dependent dioxygenase FTO isoform X1 [Chrysemys picta bellii]	5.44	6.75	4.86	5.32	5.18	5.5	5.85	5.29	5.67	2.44	1.95	1.91	2.4	0.86	3.23	5.31	2.87	1.58	2.32	2.18	1.46	2.16	1.42	2.67	2.99	2.8
dani_f2p60_1701_transcript27415_g1	.	4.25	3.77	4.53	2.95	3.74	3	3.45	3.6	5.7	2.36	3.2	3.31	2.16	1.32	4.74	6.02	4.76	2.76	2.46	3.4	2.8	1.74	1.55	3.33	4.1	4.17
dani_f4p23_3911_transcript16867_g1	PREDICTED: ankycorbin [Chelonia mydas]	7.95	11.95	10.63	9.81	8.56	8.57	8.12	8.89	8.1	0.3	0.17	0.3	0.22	0.11	0.47	0.39	0.46	0.67	0.34	0.54	0.55	0.38	0.47	0.26	0.33	0.22
dani_f3p22_3523_transcript17809_g1	reverse transcriptase-like protein, partial [Epinephelus coioides]	3.66	10.89	5.98	9.54	7.96	7.96	4.04	4.07	4.18	3.31	1.57	1.9	1.92	1.5	0.65	0.98	0.86	1.68	3.46	1.49	2.07	1.38	1.57	0.45	1.05	0.78
dani_f3p48_2806_transcript4961_g1	l(3)mbt-like 3 isoform A [Alligator mississippiensis]	6.44	5.32	4.16	4.29	5.4	4.37	5.62	6.16	5.56	1.95	2.16	2.06	2.15	1.53	2.89	3.03	3.1	1.54	2.07	2.09	1.47	1.73	1.63	2.44	2.89	2.55
dani_f3p28_1150_transcript28957_g1	PREDICTED: epidermal differentiation-specific protein-like [Xenopus tropicalis]	0	0.1	0	0	0	0	0.13	0	0	3.68	2.3	4.54	5.4	1.87	4.91	6.44	6.94	1.09	4.4	2.53	6.58	6.25	3.55	5.73	7.39	10.57
dani_f2p21_2223_transcript24941_g1	PREDICTED: UV-stimulated scaffold protein A isoform X3 [Chrysemys picta bellii]	6.72	6.49	6.05	5.63	5.19	5.58	7.84	7.46	6.06	1.1	1.6	1.07	1.45	1.35	1.5	2.76	2.49	1.43	1.26	1.61	1.1	0.93	1.32	1.42	2.14	1.97
dani_f2p17_4520_transcript15976_g1	PREDICTED: uncharacterized protein LOC106632435 [Haplochromis burtoni]	0.06	0	0	0	0	0.14	0	0	0	0.72	1.91	1.17	3.63	3.28	8.16	16.74	7.21	1.44	1.81	1.62	1.87	2.43	7.7	6.08	10.69	6.1
dani_f3p40_4801_transcript15733_g1	PREDICTED: thyroid receptor-interacting protein 6-like isoform X3 [Latimeria chalumnae]	3.55	3.26	2.61	2.78	3.22	2.71	3.38	3.29	3.81	2.49	2.56	2.24	2.85	1.43	5.77	5.87	4.68	2.16	2.47	2.26	1.68	1.89	2.69	4.41	4.06	3.55
dani_f2p35_2864_transcript20976_g1	putative RNA-directed DNA polymerase from transposon X-element [Exaiptasia pallida]	1.14	0.98	0.54	0.65	1.11	1.39	0.66	1.13	1.03	4.44	4.2	3.52	3.4	1.8	5.66	4.25	6.41	3.44	4.29	3.6	2.81	2.57	4.25	5.13	4.73	4.54
dani_f9p60_3363_transcript18526_g2	.	0.77	0.42	0.7	0.52	0.45	0.47	0.84	0.45	0.28	1	3.67	3.09	3.91	3.48	11.34	7.06	8.88	1.06	1.28	2.95	1.58	1.78	4.76	5.56	5.22	6.03
dani_f2p16_2314_transcript24464_g1	PREDICTED: dnaJ homolog subfamily C member 5G [Protobothrops mucrosquamatus]	3.46	3.5	3.38	2.77	1.86	4.84	4.41	5.05	3.91	2.66	1.84	1.7	2.49	2.77	3.43	3.66	3.04	1.23	2.35	2.15	1.76	1.39	3.23	3.57	3.17	3.37
dani_f15p60_2295_transcript24594_g1	PREDICTED: uncharacterized protein C2orf54 homolog [Ornithorhynchus anatinus]	1.55	2.48	1.75	1.43	1.22	1.3	1.79	1.69	2.15	2.69	3.65	2.46	3.81	1.52	7.27	8.21	3.6	0.92	2.4	2.96	1.73	2.29	2.14	5.01	4.84	5.19
dani_f2p43_4375_transcript632_g1	PREDICTED: DNA endonuclease RBBP8 [Chrysemys picta bellii]	4.89	5.14	4.49	5.39	4.61	3.29	5.34	5.45	4.92	1.52	1.32	1.84	1.85	0.86	2.81	2.74	1.78	1.02	1.89	1.69	1.71	1.4	1.24	2.47	3.09	1.86
dani_f4p39_4049_transcript16559_g1	PREDICTED: butyrophilin subfamily 1 member A1-like isoform X1 [Chrysemys picta bellii]	0	0.12	0.27	0.34	0.3	0.26	0.26	0.14	0	5.94	2.72	2.63	5.59	2.23	5.89	8.42	6.18	2.14	4.41	3.72	2.72	2.87	1.72	3.68	4.97	5.31
dani_f2p24_3588_transcript17689_g1	.	7.21	3.26	1.12	4.65	3.1	6.99	1.76	1.64	9.32	2.23	1.04	1.98	1.05	1.44	1.77	3.86	4.09	0.52	2.05	1.08	1.37	0.94	1.7	1.68	3.53	3.15
dani_f2p37_3518_transcript17837_g1	orphan G protein-coupled receptor Xflop [Xenopus laevis]	0.27	0.45	0.33	0.51	0.2	0.26	0.48	0.29	0.37	5.41	3.62	2.28	3.76	1.77	5.7	6.14	5.5	1.03	4.63	4.19	3.34	2.34	2.62	4.2	5.41	5.66
dani_f2p25_5875_transcript88_g1	PREDICTED: nucleoporin NUP188 homolog, partial [Leptosomus discolor]	6.2	3.64	4.05	3.81	4.36	3.21	4.91	5.18	5.47	1.48	1.62	1.24	1.97	0.95	2.63	1.8	2.87	1.51	1.41	2.21	1.16	1.27	1.32	2.33	1.93	2.02
dani_f5p53_5427_transcript15447_g1	PREDICTED: interferon-induced protein with tetratricopeptide repeats 5 [Chelonia mydas]	2.76	4.37	3.26	3.69	4.57	3.4	6.42	4.24	3.57	1.53	1.18	1.69	1.46	0.7	4.38	3.85	2.49	0.85	1.78	1.55	1.53	1.02	1.45	3.06	2.87	2.82
dani_f2p29_4108_transcript866_g1	PREDICTED: glycosyltransferase-like protein LARGE2 [Salmo salar]	2.78	2.71	3.29	2.85	2.58	2.45	3.19	2.75	3.07	2.48	2.17	1.63	3.39	0.96	7.42	5.37	4.22	1.11	1.92	1.93	1.38	1.42	1.17	2.59	2.23	2.26
dani_f2p60_785_transcript13849_g2	.	0.17	0.17	0	0.14	0	0.16	0	0	0	0.37	0.97	0.53	5.9	1.03	13.18	18.86	10.25	0.97	1.17	0.49	0.2	1.6	0.12	3.86	2.16	6.38
dani_f4p44_3006_transcript4259_g1	retinitis pigmentosa 2 (X-linked recessive) isoform A [Alligator mississippiensis]	7.31	6.45	6.78	6.03	5.55	6.88	6.6	6.19	5.68	0.36	0.46	0.26	0.46	0.17	0.42	0.63	0.8	0.29	0.42	0.51	0.28	0.24	0.38	0.61	0.48	0.56
dani_f2p34_2299_transcript24686_g1	PREDICTED: podocan [Pelodiscus sinensis]	0.59	1.62	0.48	1.43	0.8	1.18	1.7	0.99	0.69	1.84	3.86	2.51	3.49	1.61	7.54	7.01	5.61	2.52	1.36	1.64	1.56	2.02	1.11	5.57	2.38	3.56
dani_f2p35_3978_transcript16655_g1	PREDICTED: zinc finger protein 300 isoform X5 [Mustela putorius furo]	6.04	4.32	4.53	4.28	4.6	3.98	6.24	5.31	4.98	1.01	0.69	0.7	1.53	0.62	1.34	1.55	1.58	1.24	1.09	0.94	0.78	1.16	0.84	1.35	1.4	1.26
dani_f3p59_2721_transcript5536_g1	PREDICTED: transmembrane protein 150A isoform X1 [Alligator mississippiensis]	1.47	1.04	1.37	1.12	1.45	1.51	1.38	1.31	1.41	1.79	2.13	1.94	3.42	1.54	5.36	5.81	2.84	2.29	1.34	2.44	1.72	2.45	2.06	4.07	4.2	2.88
dani_f2p18_3492_transcript18080_g1	PREDICTED: kell blood group glycoprotein homolog [Gekko japonicus]	0.2	0.1	0.12	0.08	0.11	0.19	0.02	0.08	0.21	2.98	3.62	2.89	4.3	2.17	5.24	5.16	6.41	0.72	2.19	2.59	2.11	3.14	2.04	3.9	3.88	3.89
dani_f5p45_5005_transcript15643_g1	PREDICTED: oncostatin-M-specific receptor subunit beta isoform X1 [Chrysemys picta bellii]	1.56	1.71	1.71	1.59	2.88	2.34	2.85	2.49	2.61	1.68	2.42	2.17	2.51	1.46	3.6	3.42	4.35	2.02	1.44	1.81	1.32	1.59	1.13	2.11	2.26	2.85
dani_f2p32_3267_transcript2925_g1	PREDICTED: MICAL-like protein 2 isoform X4 [Alligator sinensis]	0.75	0.9	0.65	0.65	1	0.82	1	0.6	0.72	2.52	3.07	2.02	3.23	1.56	4.58	4.61	4.21	2	2.53	2.72	1.6	2.96	2.03	3.05	2.84	3.66
dani_f2p19_2421_transcript23874_g2	DNA-directed RNA polymerase II largest subunit, putative [Perkinsus marinus ATCC 50983]	2.88	2.1	1.97	2.32	2.04	3.08	1.55	1.71	3.59	1.36	1.69	1.03	1.28	0.98	3.63	1.98	5.96	0.68	1.33	1.32	0.63	0.64	2.02	3.02	2.18	2.04
dani_f3p60_1683_transcript11294_g1	PREDICTED: uncharacterized protein LOC101945728 isoform X1 [Chrysemys picta bellii]	2.53	1.29	2.18	1.3	2.03	1.71	1.47	2.69	0.68	1.92	1.58	1.86	2.15	1.87	2.34	4.73	3.03	0.66	1.53	1.65	1.45	1.03	2.05	1.92	3.49	2.02
dani_f4p58_2930_transcript20500_g1	prominin-2 [Ambystoma mexicanum]	0.87	0.42	0.43	0.37	0.4	0.36	0.5	0.49	0.4	3.09	2.56	1.43	2.99	2.46	4.08	4.32	5.46	0.88	2.86	2.09	1.02	2.24	2.25	2.9	2.97	3.21
dani_f18p60_2572_transcript6456_g1	PREDICTED: cathelicidin-OH antimicrobial peptide-like [Chelonia mydas]	0.35	0.28	0.16	0.2	0.37	0.27	0.63	0.32	0.23	0.16	0.66	0.85	0.54	1.31	2.47	1.58	1.09	2.88	1.31	6.03	3.1	1.07	2.44	8.79	9.33	3.29
dani_f106p60_2099_transcript9274_g1	.	1.67	1.71	1.37	1.33	2.55	1.35	2.2	1.88	0.9	0.54	0.2	0.68	1.82	0.59	3.5	5.35	3.49	1.64	1.32	0.4	0.72	1.42	1.47	3.28	2.79	2.87
dani_f2p13_4989_transcript15690_g1	PREDICTED: ninein-like protein isoform X2 [Xenopus tropicalis]	2.88	2.63	2.19	2.58	2.44	2.8	1.87	2.11	2.91	1.03	1	1.36	1.9	1.03	2.03	2.34	1.69	0.92	1.02	1.04	0.84	1.23	1.04	1.33	1.9	1.61
dani_f2p30_3525_transcript1956_g1	PREDICTED: uncharacterized protein LOC107077396 [Lepisosteus oculatus]	3.9	2.9	4.34	3.78	2.46	2.52	4.28	3.41	3.68	0.47	0.53	0.84	0.79	0.3	1.25	1.47	1.07	0.53	0.41	0.78	0.42	0.57	0.3	1.11	1.86	1.36
dani_f3p35_2139_transcript9169_g1	PREDICTED: alanine--glyoxylate aminotransferase 2, mitochondrial [Alligator mississippiensis]	1.87	0.4	0.7	0	0.97	1.88	1.55	1.05	1.12	0	0	0	1.79	2.88	5.71	6.53	3.94	2.51	0.2	0.11	0	1.84	1.33	2.65	2.9	3.38
dani_f2p29_3002_transcript20233_g1	TraB domain-containing protein, partial [Struthio camelus australis]	1.87	2.24	1.62	2.31	2.02	1.88	1.86	1.66	1.49	0.91	1.06	0.72	1.21	0.81	2.77	2.18	1.13	1.11	1.1	1.65	1.4	1.1	1.07	2.98	2.99	1.96
dani_f2p51_3537_transcript1899_g1	PREDICTED: uncharacterized protein LOC100076770 [Ornithorhynchus anatinus]	0	0	0.05	0.02	0.02	0	0.02	0	0	1.21	1.51	1.04	1.49	1.83	5.88	4.97	12.63	0.44	0.81	0.85	0.59	0.46	1.41	2.73	1.65	3.46
dani_f3p31_5069_transcript15580_g1	PREDICTED: cytochrome P450 2K1-like [Chelonia mydas]	2.17	0.96	1.51	1.28	1.41	1.32	1.69	1.48	2.45	1.14	1.83	1.03	1.22	0.62	1.89	1.96	1.71	1.71	1.22	2.24	1.41	0.56	1.04	2.44	3.2	3.01
dani_f2p25_2831_transcript21201_g1	MHC class II alpha chain [Caiman crocodilus]	3.85	1.12	2.68	0.97	3.19	2.37	4.46	3.62	2.94	0.33	0.43	0.31	0.88	0.58	1.3	1.39	1.54	1.01	0.43	0.34	0.27	0.89	0.57	1.11	1.49	0.82
dani_f6p59_4804_transcript331_g1	PREDICTED: ovostatin homolog 2 [Ornithorhynchus anatinus]	1.67	2.68	0.75	2.23	2.57	1.77	2.21	1.49	1.5	0.43	0.38	0.35	2.01	0.47	2.18	3.87	1.58	1.49	0.2	0.96	0.4	0.45	0.74	2.28	1.77	1.32
dani_f2p37_3398_transcript2524_g1	PREDICTED: P protein [Pelodiscus sinensis]	1.74	1.88	0.38	2.27	1.26	2.03	0.74	0.55	2.53	0.72	1.39	0.96	1.62	0.36	3.27	3.24	1.66	0.27	0.66	0.66	0.37	0.77	0.29	1.79	1.47	2.03
dani_f3p29_4728_transcript383_g1	PREDICTED: metastasis-associated in colon cancer protein 1 isoform X1 [Chelonia mydas]	0.02	0.09	0.05	0.03	0.08	0	0.06	0.06	0.06	2.3	1.55	0.74	2.9	0.74	3.03	4.36	2.8	0.81	2.05	1.77	0.59	1.64	0.87	2.32	2.61	3.01
dani_f2p23_2038_transcript26055_g1	PREDICTED: protein C-ets-1 isoform X1 [Chrysochloris asiatica]	0.96	1.03	1.11	1.87	1.71	1.14	1.93	1.83	1.58	0.83	1.05	1.33	1.49	0.19	2.71	2.91	1.55	1.09	0.83	0.85	0.63	0.92	0.69	1.74	1.5	0.88
dani_f2p22_3170_transcript3073_g1	PREDICTED: patatin-like phospholipase domain-containing protein 1-like [Chelonia mydas]	1.13	1.32	1.36	0.85	1.14	1.19	0.9	0.67	1.16	0.8	1.34	1.03	1.36	0.94	1.36	2.63	2.06	0.55	1.31	1.31	0.85	1.39	1.05	1.4	2.25	1.66
dani_f3p24_2888_transcript4701_g1	MGC115225 protein [Xenopus laevis]	0.24	0.31	0.33	0.51	0.39	0.35	0.32	0.43	0.79	1.81	1.47	1.2	2.01	1.05	2.3	2.44	1.91	1.06	1.51	2.28	1.19	1.03	0.77	1.69	2.37	2.75
dani_f4p52_2837_transcript4725_g1	.	1.9	1.53	2.34	1.62	1.31	1.32	1.92	1.74	1.31	0.66	0.94	0.66	0.93	0.11	1.25	1.63	1	0.57	0.73	0.97	0.66	0.66	0.47	1.02	1.29	0.89
dani_f4p60_3583_transcript1845_g1	protein FAM83C [Xenopus tropicalis]	0.75	0.07	0.17	0.13	0.54	0.07	0.52	0.55	0.96	1.53	0.87	0.99	1.88	0.81	2.47	2.64	1.82	0.51	1.1	0.75	0.85	2.14	0.56	1.75	2.23	2.75
dani_f35p60_3914_transcript1142_g1	PREDICTED: angiogenin [Myotis lucifugus]	0	0.24	0	0.04	0	0.08	0.11	0.05	0	1.22	1.43	0.32	1.17	0.55	3.12	4.25	2.19	0.28	1.33	1.5	0.63	1.2	0.82	2.29	2.79	3.66
dani_f2p20_3527_transcript17792_g1	PREDICTED: uncharacterized protein LOC106632435 [Haplochromis burtoni]	0	0	0	0	0	0.05	0	0	0	0.2	0.52	0.26	1.46	0.5	1.76	5.79	2.63	0.4	0.38	1.15	0.3	0.73	2.69	1.73	2.89	3.37
dani_f2p16_1577_transcript11237_g1	zinc transporter 2 [Xenopus tropicalis]	1.68	1.53	1.26	1.2	1.78	1.79	2.02	1.09	2.36	0.24	0.33	0.25	0.15	0.48	2.49	1.34	1.23	0.41	0.12	0.22	0.11	0.14	0.19	1.58	0.56	0.54
dani_f3p55_3732_transcript17210_g1	PREDICTED: angiogenin [Myotis lucifugus]	0	0.15	0.06	0.14	0	0	0	0	0.07	1.39	0.98	0.54	1.58	0.73	2.02	2.77	2.28	0.26	0.97	1.58	0.66	1.28	0.95	1.27	2.05	2.74
dani_f4p50_2897_transcript4417_g1	PREDICTED: proto-oncogene Mas-like [Xenopus tropicalis]	0	0.03	0	0	0	0.03	0	0	0	0.67	0.8	0.6	1.74	0.59	1.88	2.44	1.64	0.18	1.01	0.97	0.52	0.73	0.6	1.44	2.01	2.55
dani_f2p37_2059_transcript9614_g1	PREDICTED: uncharacterized protein C11orf24 homolog [Chelonia mydas]	0.72	1.17	0.57	1.25	1.1	0.56	1.62	0.9	1.66	0.29	0.55	0.4	0.43	0.11	0.87	0.59	0.73	0.5	0.3	0.5	0.28	0.26	0.17	0.88	0.46	0.55
dani_f8p53_3184_transcript19236_g1	tyrosinase [Cynops pyrrhogaster]	0	0	0.02	0	0	0	0	0	0	0	0.07	0	1.93	0.17	3.15	2.91	3.2	0.05	0	0.15	0	0.57	0	1.02	0.9	1.77
dani_f21p60_4130_transcript798_g1	PREDICTED: NACHT, LRR and PYD domains-containing protein 3-like [Chelonia mydas]	0.91	0.59	0.73	0.41	0.67	0.47	0.63	0.62	0.77	0.37	0.26	0.96	0.82	0.06	1.57	2.31	0.67	0.2	0.18	0.21	0.09	0.28	0.03	0.52	0.51	0.2
dani_f2p11_2050_transcript26034_g1	PREDICTED: butyrophilin subfamily 1 member A1-like isoform X1 [Chrysemys picta bellii]	0.18	0.14	0.03	0	0.07	0.22	0.21	0.42	0.05	0.62	0.21	0.26	0.29	0.1	3.19	1.65	1.09	0.26	0.15	0.1	0.57	0	0.24	0.67	1.19	0.87
dani_f2p26_2326_transcript24391_g1	.	0.29	0.2	0.25	0.07	0.41	0.11	0.46	0.32	0.34	0.24	0.26	0.29	0.31	0.31	1.39	1.05	1.18	0.4	0.08	0.59	0.31	0.64	0.39	1.34	0.72	0.6
dani_f2p16_4835_transcript375_g1	PREDICTED: E3 ubiquitin-protein ligase RNF144B [Chrysemys picta bellii]	1.17	0.96	0.95	0.89	1.2	0.8	1.02	0.93	1.16	0.16	0.14	0.1	0.14	0.05	0.34	0.28	0.35	0.11	0.15	0.25	0.08	0.1	0.17	0.36	0.3	0.36
dani_f17p60_3889_transcript1185_g1	PREDICTED: cytochrome P450 2F2 [Mesocricetus auratus]	0	0	0.12	0.28	0.18	0.44	0.27	0.4	0.26	0.17	0.12	0.32	0.6	0.5	2.49	1.62	1.97	0.42	0.06	0	0	0.18	0.4	0.4	0.67	0.63
dani_f2p34_2479_transcript7131_g1	PREDICTED: src-like-adapter [Chelonia mydas]	0.04	0.11	0.15	0.15	0.19	0.1	0.15	0.06	0.2	0.36	0.33	0.33	0.54	0.39	0.81	0.87	1.03	0.24	0.5	0.65	0.33	0.41	0.36	0.63	1.11	1.22
dani_f2p26_3132_transcript3375_g1	PREDICTED: myoD family inhibitor [Chrysemys picta bellii]	0.72	0.35	1.21	0.61	0.74	0.61	0.66	0.92	0.78	0.11	0.13	0.18	0	0.12	0.66	0.97	0.12	0.39	0.31	0.18	0.11	0	0	0.28	0.59	0.45
dani_f2p39_1973_transcript10013_g1	PREDICTED: lactosylceramide 1,3-N-acetyl-beta-D-glucosaminyltransferase [Pelodiscus sinensis]	1.14	0.58	0.83	0.24	0.64	0.73	0.26	0.47	0.82	0.07	0.03	0.04	0.15	0.1	0.37	0.51	0.27	0.31	0.15	0.26	0.14	0.32	0.11	0.43	0.51	0.38
dani_f3p60_2360_transcript24146_g1	PREDICTED: methyltransferase-like protein 7A [Rhinopithecus roxellana]	0.04	0	0	0.03	0.09	0	0.08	0.03	0.04	0.12	0.15	0.09	1.32	0.6	1.38	1.21	1.85	0.1	0.05	0.07	0.07	0.17	0.15	0.28	0.38	0.45
dani_f3p39_4696_transcript15822_g1	PREDICTED: ly6/PLAUR domain-containing protein 3 [Xenopus tropicalis]	0	0.02	0.02	0	0.03	0	0.05	0	0	0.27	0.54	0.43	0.28	0.44	0.68	0.58	0.87	0.1	0.4	0.34	0.4	0.35	0.41	0.52	0.73	0.84
dani_f2p9_6385_transcript52_g1	PREDICTED: CD109 antigen, partial [Mesitornis unicolor]	0	0	0.01	0	0.01	0.02	0.01	0	0.01	0.22	0.51	0.2	0.67	0.31	0.88	0.76	0.63	0.32	0.34	0.44	0.28	0.29	0.46	0.56	0.4	0.69
dani_f4p51_4125_transcript875_g1	PREDICTED: claudin-8-like [Xenopus tropicalis]	0	0	0	0.05	0	0	0.01	0.02	0	0.19	0.11	0.22	0.21	0.07	1.35	1.62	0.68	0.02	0.17	0.12	0.21	0.09	0.03	0.51	0.55	0.17
dani_f2p60_536_transcript14477_g1	.	0	0	0	0	0	0	0	0	0	0	0	0	0	0	1.07	0.87	0.76	0	0	0.24	0.28	0	0	0.37	1.4	1.16
dani_f2p34_4791_transcript334_g1	PREDICTED: putative helicase MOV-10 [Chelonia mydas]	0.11	0.07	0.06	0.12	0.07	0.02	0.13	0.1	0.11	0.12	0.23	0.07	0.22	0.03	0.78	1	0.33	0.16	0.06	0.22	0.02	0.07	0.11	0.61	0.48	0.31
dani_f4p46_3564_transcript17734_g1	Novel protein containing B-box zinc finger domain, partial [Xenopus tropicalis]	0	0	0	0	0	0	0	0.1	0	0	0	0	0	0	0	0.71	0.8	0	0	0	0	0	0	1.18	1.72	0
dani_f5p60_722_transcript30108_g1	.	0	0	0	0	0	0	0	0	0	0	0	0	0.48	0	0.54	1.37	0.39	0	0	0	0	0	0	0.28	0	0.18
dani_f3p59_2316_transcript8168_g1	Tumor protein D52, partial [Calypte anna]	0.08	0.24	0	0.07	0.17	0.07	0.05	0	0	0.19	0.12	0.07	0.04	0.08	0	0	0	0	0	0.2	0	0.07	0.12	0.09	0.34	0.32
dani_f2p16_2803_transcript5435_g1	Interferon-induced guanylate-binding protein 1, partial [Heterocephalus glaber]	0	0	0	0.05	0.12	0	0.02	0	0.03	0.02	0.15	0.08	0.05	0.09	0.11	0.22	0.18	0.13	0.16	0.11	0	0.02	0.02	0.14	0.23	0.24
dani_f2p10_3768_transcript1454_g1	tectorin alpha, gene 2 precursor [Xenopus laevis]	0	0	0	0	0	0	0	0	0	0.08	0	0.05	0.11	0.03	0.24	0.12	0.22	0	0	0.03	0.02	0.04	0.1	0.12	0.2	0.11
dani_f2p49_2039_transcript25961_g1	immunoglobulin Y heavy chain constant region isoform 1, partial [Andrias davidianus]	0	0	0	0	0	0	0	0	0	0	0	0	0	0.03	0.07	0.07	0.09	0	0.12	0	0	0.07	0.03	0.45	0.3	0.08
dani_f393p60_397_transcript14743_g1	.	269.66	1595.47	1704.4	854.17	90.41	768.73	147.39	226.54	127.49	599025	819275	1.61696e+06	393549	2.61129e+06	889782	595133	1.28158e+06	54969.4	927624	781079	1.50745e+06	442253	2.00715e+06	1.1795e+06	769999	890954
dani_f63p60_462_transcript14637_g1	.	106.11	546.29	430.72	208.11	23.45	191.85	48.01	54.65	27.38	203694	227979	451515	168426	423633	310099	142124	363982	25703.8	284241	212842	396212	173040	398787	383436	182732	261896
dani_f2p60_280_transcript31115_g1	.	47.29	192.96	103.44	44.84	30.1	34.31	17.5	15.12	10.14	47316.2	54410.1	110043	78555.2	71701.9	77983.9	50143.1	98624.2	8191.01	69541	41336.9	93100.8	85630.2	61168.7	111738	73916.4	64958.9
dani_f3p60_463_transcript14620_g1	.	28.75	149.2	99.31	54.84	5.44	42.53	12.6	22.07	3.37	40768.4	45416	101495	53710.5	81475.2	69768	49188.1	79351.2	6244.55	66263	50729.3	101410	55008.5	84260.2	84133.1	57655.1	52341.1
dani_f27p60_449_transcript14673_g1	.	22.87	108.33	79.22	21.06	8.19	24.42	9.97	14.29	9.32	33114.7	41953.5	33633.4	29996.8	96666.8	47979.5	53393.8	100814	4119.56	48105.5	37285.8	29306.4	32460.9	77592.6	61054.1	66889.6	67975.4
dani_f2p48_379_transcript30894_g1	hypothetical protein T12_14577, partial [Trichinella patagoniensis]	14510.5	30644	21131.1	24966.5	20677.4	17859.9	51895.3	33654.2	27619.7	32111.2	8343.99	20049.8	33888.2	27240.4	47628.9	35164.3	47921.3	10215.7	14697.5	13875.3	59046.2	36362.4	65548.7	94165.9	34771.8	33497.9
dani_f3p60_484_transcript14572_g1	.	18.54	91.32	69.24	45.84	5.14	19.3	9.35	5.07	5.03	30304.3	26474	71740.6	21475	41102.9	50195.1	20406	56533.3	2847.67	45685.5	25847.7	68590.3	23327.3	39114.8	64780.1	24895.3	36795.1
dani_f5p60_1628_transcript27660_g3	cytochrome c oxidase subunit III [Andrias davidianus]	31460.9	26866.7	31525	34574.7	35816.5	28178.4	33841.3	27713	25534.8	14898.2	11880.7	16834.3	23767.8	7229.86	19932.5	13940.8	8129.87	22817.3	11032.2	11105.6	11814.2	24442.7	8079.14	18105.7	15284.8	11573.1
dani_f3p60_2387_transcript23962_g3	cytochrome c oxidase subunit I [Andrias davidianus]	19808	17775.2	22640.7	25681.2	25091.1	25968.6	18083.8	16102.3	14647.8	17764.5	19178	18222.4	25197.5	12525.9	13456.8	11461.5	8727.88	18052.3	13402.8	19382	16051.3	26798.9	13188.9	13973.2	12994	11798.8
dani_f4p60_447_transcript14667_g1	.	5.61	25.15	51.64	13.98	2.15	10.98	1.94	5.3	1.26	9128.65	23437	30581	9429.47	33914.6	23349.1	17782.4	30827.9	1710.1	13253.8	23202.9	28799.3	10773.6	30689	30095.8	22143.7	21866.6
dani_f225p60_658_transcript30021_g1	beta globin chain [Ambystoma mexicanum]	3154.21	7327.49	7793.92	8726.26	20430.2	4844.5	11041.3	11947.6	10522.5	5631	4589.58	18713	15457	1186.16	16795.6	5101.05	19197.6	6355.08	11612.8	22809.7	25021.7	27496.6	4270.05	38159.3	35135.5	9813.47
dani_f7p60_441_transcript30790_g1	.	6.43	21.24	37.41	12.56	2.25	12.59	4.45	7.04	3.94	10673.7	13621.5	19431.3	17291.3	30390.9	27075.8	11338.7	39743.5	2218.74	15807.3	14691.4	18786.5	20228.3	32375.3	33588.1	15487.1	30161
dani_f77p60_485_transcript14549_g1	.	9314.14	7874.81	9304.86	8100.45	6066.61	8410.28	5884.67	6317.7	7505.96	11963.6	11500.5	11211.8	12231.7	15705.5	10431.1	13716.4	13258.2	11526.1	12994.5	12918.7	12279.8	12666.7	12049.4	10353.7	12623.8	12714
dani_f2p60_714_transcript14097_g1	PREDICTED: galectin-1-like [Sarcophilus harrisii]	4.1	28.28	24.12	14.02	1.92	11.31	2.03	4.28	1.07	10203.9	12277.2	20465.7	7470.49	42266.6	15746	12329.7	24337.5	1057.75	12026.6	10744.1	17212	8182.41	30016.3	18297.7	13710	14951.2
dani_f12p60_442_transcript14701_g1	.	4.06	86.82	71.43	3.49	1.78	1.71	8.84	3.99	1.96	30236	24959.3	994.84	12320.4	10840.4	24991.4	10870.7	61352.9	588.73	23899.9	16216.5	369.72	7028.57	4776.56	19788.4	5835.94	15575.2
dani_f45p60_390_transcript14723_g1	PREDICTED: LOW QUALITY PROTEIN: 60S ribosomal protein L36a [Sorex araneus]	8564.91	7853.44	9255.22	7894.92	6251.66	8105.53	5831.41	6602.78	7384.61	13787.3	10947.9	11774.5	12062.9	12930.9	8277.34	11017.7	11053.3	8835.45	13619.6	11470.9	11957.2	14192	9920.84	7771.28	9939.14	9020.67
dani_f49p60_426_transcript14582_g1	.	4.56	14.66	21.59	10.09	2.51	6.38	2.7	2.24	2.93	11137.6	14611.6	17164.8	10262.9	16303.9	14360	12941.2	26088.8	438.46	15613.2	13767.3	14034.7	10516.4	16584.8	18891.5	15009.4	14844.7
dani_f16p60_493_transcript30659_g1	.	3.85	20.8	20.55	8.4	1.31	9.17	0	9.13	0.48	7688.55	13219.7	19001.2	8032.42	16271.7	17372.3	13298.6	20892.5	836.94	11322.1	12602.8	18392.8	8941.7	17125.3	22020.7	17688.6	16242
dani_f20p60_435_transcript30811_g1	PREDICTED: 60S ribosomal protein L35 [Latimeria chalumnae]	9302.27	7296.29	9833.18	7928.51	5437.4	8009.2	6080.96	6510.34	6915.32	9943.64	7670.67	8041.84	8187.14	9837.57	5499.68	7240.11	7981.04	6669.42	9041.4	7139.7	8715.48	9068.26	7345.78	5632.93	6721.47	6024.24
dani_f1877p60_640_transcript30153_g1	adult beta-globin [Hynobius retardatus]	1281.09	3379.41	4826.24	6497.67	13720.6	1421.7	7367.87	8560.4	5885.11	2427.37	2155.98	9490.54	9541.05	235.1	9681.66	3216.09	9683.47	2044.71	4803.35	10679.2	13220.8	18794.1	1052.6	21021.5	21219.3	5069.63
dani_f171p60_1700_transcript26909_g1	hypothetical protein cypCar_00000665 [Cyprinus carpio]	5065.03	5752.12	5331.14	4972.11	4855.01	4745.14	4619.63	4761.49	5337.4	10952.5	8434.71	7568.11	8102.37	6675.03	6654.31	9336.27	9016.14	6623.4	10630.2	9314.27	7114.19	7229.55	6608.83	6816.05	8331.87	7996.01
dani_f36p60_762_transcript13833_g1	peptidyl-prolyl cis-trans isomerase-like [Scleropages formosus]	8922.7	8360.58	9577.19	8826.89	7793.56	8826.36	8029.75	8361.24	8543.66	7415.4	6455.55	5977.86	7011.9	5482.17	5476.03	8049.08	6187.76	4724.82	7155.48	7340.66	5511.05	6353.01	4282.52	4653.9	6796.24	6423.99
dani_f15p60_374_transcript30978_g1	60S ribosomal protein L37-like [Scleropages formosus]	6648.18	4916.83	6727.48	5117.2	3837.8	5992.17	4160.03	4443.78	4968.92	8377.67	7075.16	7586.95	7454.95	8489.32	5430.05	7111.76	7168.9	5832.76	7953.66	6789.98	7354.19	7580.74	6062.57	5392.78	6601.84	5959.08
dani_f21p60_773_transcript13909_g1	.	21.8	41.93	106.13	63.68	38.97	125.27	19.57	24.65	10.78	8493.91	7553.12	3903.79	15856.1	9110.03	12553.7	18635.5	11711.4	2272.83	6287.53	7558.33	4383.41	8692.54	5533.96	6930.7	10469.8	12201.3
dani_f23p60_723_transcript14013_g1	.	2.29	3.73	8.63	4.03	1.15	4.03	1.32	0.97	0.84	5717.19	6171.42	8543.1	6330.43	15161.1	9653.08	7813.04	16809.3	583.16	7302.2	5653.25	7367.22	5974.17	15409.6	12886.8	9981.03	9550.39
dani_f89p60_400_transcript30808_g1	PREDICTED: protein S100-A1-like [Cyprinodon variegatus]	5.63	13.02	59.95	91.7	14.9	56.95	33.94	18.09	15.51	16677.5	9428.89	6303.76	13468.2	4303.68	6681.1	11557.4	5608.36	2298.33	15014.8	10175.2	9072.82	9178.9	3379.14	4376.35	9846.38	12119.9
dani_f29p60_520_transcript30490_g1	PREDICTED: 60S ribosomal protein L32 [Tupaia chinensis]	4331.88	4084.91	4960.81	4167.98	3534.43	4529.96	3462.7	3438.85	3994.57	7808.2	6494.88	6502.69	7022.69	6929.7	5476.08	6722.91	6400.91	4862.82	7351.78	6522.99	6481.71	7395.66	5442.56	5452.57	6280.48	5845.27
dani_f52p60_1030_transcript13213_g1	.	7.78	13.85	66.87	52.7	5.36	62.86	9.32	1.19	3.69	17199.4	19101.5	4458.41	11804	5453.85	3018.63	6092.39	3284.67	4000.62	12808	20104.8	7633.68	5765.91	4942.5	1832.63	6898.92	9320.74
dani_f42p60_480_transcript14563_g1	PREDICTED: 60S ribosomal protein L23 [Nipponia nippon]	5520.64	4812.66	6273.2	4913.58	4035.93	5779.2	3907.56	4483.46	4723.92	7038.29	5870.65	5708.17	6007.48	6368.67	4751.24	6353.61	5790.25	5078.13	6787.84	6086.36	5340.2	6795.21	5016.05	4350.73	5828.52	5358.61
dani_f3p60_796_transcript29933_g1	ferritin heavy chain [Andrias davidianus]	5918.8	2239.39	2904.87	2390.02	1908.33	4489.58	4325.29	3409.36	5172.87	7892.46	5001.02	3756.51	5589.04	7062.15	4954.78	5277.85	7942.89	4018.94	6921.4	5489.29	4762.92	5623.4	6135.71	6108.86	7118.61	8421.25
dani_f2p60_2184_transcript8965_g1	Uncharacterized protein T4D_4496 [Trichinella pseudospiralis]	2308.27	4149.17	3152.9	3726.06	2807.18	2510.53	7356.19	4895.77	3872.81	5083.9	1620.66	3425.86	5311.34	4713.28	7089.16	5024.64	7917.76	1533.66	2555.45	2144.82	10908.5	5623.28	11234.4	15276.2	5301.22	5274.88
dani_f5p60_1000_transcript29447_g1	minor alpha-globin chain, partial [Pleurodeles waltl]	1792.09	3024.97	3426.05	3453.38	6786.61	2155.78	3930.26	4344.52	4045.8	2281.27	1776.32	6323.08	5334.24	532.68	5944.32	1855.94	7542.34	2585.5	4880.91	8422.99	9213.47	10833.4	2016.31	14759.2	13225.9	3840.67
dani_f15p60_516_transcript30628_g1	PREDICTED: 60S acidic ribosomal protein P1 isoform X1 [Jaculus jaculus]	3417.93	3292.26	3521.78	3021.03	2561.83	2859.87	2740.58	2603.09	3041.44	8267.81	6246.44	6034.92	6123.94	5386.59	6140.77	6385.44	8199.78	3789.56	7200.26	6002.86	5480.2	5180.41	5219.53	6077.81	6122.27	5748.13
dani_f3p24_2938_transcript20694_g1	NADH dehydrogenase subunit 4 [Andrias davidianus]	7726.17	9755.96	7502.16	12927.6	7969.58	8294.84	8284.27	7367.22	5877.85	4244.76	2220.15	4292.51	3473.37	1954.24	2941.26	2713.57	1450.21	3989.35	3302.33	2571.91	3905.17	4013.72	2226.09	3042.77	3014.84	2294.33
dani_f761p60_863_transcript13450_g1	ferritin heavy chain [Andrias davidianus]	3550.53	4115.38	2889.31	5025.71	2268.01	4541.07	4444.96	4720.33	5136.54	9196.53	2822.96	4972.9	3501.22	4464.31	4653.73	6802.98	5894.79	2399.78	8381.38	3305.36	5749.84	3033.25	4443.42	4740.18	6945.72	7395.35
dani_f54p60_490_transcript30618_g1	PREDICTED: 40S ribosomal protein S12 [Taeniopygia guttata]	4340.93	3635.58	4756.5	3739.99	2875.33	4169.44	2613.18	2823.33	3425.08	6562.97	5213.81	5756.25	6259.56	5957.75	4021.78	5400.29	5031.62	4822.48	6731.15	5288.57	5729.54	7383.03	4764.08	4101.83	5058.52	4617.46
dani_f18p60_400_transcript30903_g1	PREDICTED: 60S ribosomal protein L39 [Pelodiscus sinensis]	5491.07	4388.39	5841.65	4655.95	3057.96	4544.34	3340.21	3457.93	3687.51	6683.09	5120.92	5415.62	5123.9	6055.3	3837.65	4824.74	5093.2	3758.09	6003.24	4746.7	5255.56	5547.15	4411.03	3665.7	4500.99	4198.82
dani_f34p60_951_transcript13431_g1	myosin regulatory light chain 2, skeletal muscle isoform [Xenopus tropicalis]	103.7	12.79	59.7	29.73	74.78	15.17	121.06	120.43	77.19	634.64	8266.97	2709.65	6907.27	920.59	734.37	463.09	218.28	54906.5	3510.78	2728.54	3015.12	20458.4	5245.19	2222.7	4219.27	4712.17
dani_f26p60_730_transcript13870_g1	PREDICTED: 60S ribosomal protein L13 [Alligator sinensis]	4314.68	3742.49	4597.79	3786.12	2947.43	3893.93	3237.93	3028.99	3534.35	6396.12	4777.81	5413.04	4993.74	5256.13	4122.97	5046.98	5572.35	3906.94	6017	4910.11	5116.52	5469.52	4251.78	4359.85	4815.92	4406.5
dani_f2p60_1235_transcript12807_g1	cytochrome b [Andrias davidianus]	2829.1	6312.81	3248.37	7112.9	4584.61	3511.27	3805.1	3060.73	3242.73	7683.42	3823.8	7372.89	5927.21	2949.77	4255.98	3046.81	2499.62	4856.77	5864.04	3457.85	6303.64	6061.86	2955.05	4245.55	4018.35	3390.31
dani_f2p60_606_transcript14266_g1	40S ribosomal protein S15 isoform 1 [Homo sapiens]	3826.2	3144.25	3874.83	3114.24	2464.68	3578.81	2601.55	2678.55	3209.08	6588.43	5009.54	5120.71	5007.51	5522.44	3759.93	4831.04	5330.26	3595.04	6122.94	5039.8	5499.77	5794.79	4368.25	4444.24	4874.08	4283.05
dani_f17p60_503_transcript14559_g1	PREDICTED: 40S ribosomal protein S20 [Cuculus canorus]	3858.65	3190.83	3959.18	3546.78	2536.01	3384.99	2445.1	2732.12	3062.89	5922.6	4920.96	5140.93	5403.18	5870.31	3886.82	5362.1	5245.79	3703.06	5930.11	5041.36	5448.05	5292.66	4620.8	3573.95	4777.84	4757.95
dani_f16p60_695_transcript14035_g1	PREDICTED: 40S ribosomal protein S8 isoform X1 [Mandrillus leucophaeus]	3854.74	3540.5	4167.29	3404.93	2936.52	3934.02	2960.51	3082.79	3417.02	6315.45	4634.94	4892.81	5292.29	4455.71	3711.75	4959.17	5132.05	3721.22	6260.58	4806.87	4825.38	6481.7	3561.78	3965.96	4596.34	4157.17
dani_f23p60_587_transcript30389_g1	PREDICTED: 60S ribosomal protein L23a [Gekko japonicus]	3980.3	3840.63	4804.05	3612.99	3125.36	4127.25	3129.3	3252.27	3463.03	6278.62	4263.08	4795.17	5182.5	4928.04	3516.74	4388.94	4570.86	3614.43	6245.07	4661.46	4793.24	5695.12	4110.45	3719.74	4374.29	3727.2
dani_f23p60_508_transcript14489_g1	40S ribosomal protein S25 [Xenopus tropicalis]	3718.72	3307.32	4180.67	3327.73	2646.56	3854.87	2542.17	2801.18	3114.08	5939.48	4829.3	4997.21	5076.86	5930.39	3567.3	4438.6	5191.84	3279.51	5628.44	4564.64	4785	5534.24	4403.81	3930.95	4256.43	3913.68
dani_f20p60_724_transcript13944_g1	PREDICTED: 40S ribosomal protein S27, partial [Lepisosteus oculatus]	3728.79	3857.87	4172.83	3705.86	2841.83	3989.03	2670.14	2750.86	3090.71	5451.16	4328.98	5102.6	4622.2	5516.55	3229.11	3904.14	4687.12	4032.85	5937.75	4615.03	5161.73	5730.3	4680.75	3680.66	4112.18	3830.13
dani_f19p60_373_transcript30961_g1	PREDICTED: 40S ribosomal protein S21 isoform X1 [Monodelphis domestica]	4901.37	4058.93	4926.18	4292.95	2909.21	4692.52	3026.98	3264.62	3667.06	5934.84	4320.95	4510.5	4551.93	4903.59	3256.25	4105.15	4209.62	3209.96	5293.9	3899.46	4729.37	5152.49	3605.35	3576.46	4038.82	3542.47
dani_f30p60_532_transcript14427_g1	PREDICTED: 40S ribosomal protein S26-like [Rattus norvegicus]	3179.39	2892.66	3060.14	2818.75	2394.3	2824.82	2118.3	2197.76	2540.73	6523	4683	5084.84	5195.88	5162.68	4007.91	4648.87	5807.83	3650.66	5741.52	4455.65	5298.03	5227.9	4161.52	4865.53	4899.97	4152.18
dani_f8p60_557_transcript14388_g1	PREDICTED: 60S ribosomal protein L21 [Sarcophilus harrisii]	3893.05	3821.22	4777.03	4001.07	2836.48	4119.51	2915.76	2987.7	3478.32	6353.05	4714.03	4636.56	4824.73	4738.6	3351.68	4254.55	3918.25	3325.7	5752.48	4875.18	4575.75	5281.85	3605.46	3130.58	3648.38	3574.64
dani_f16p60_439_transcript14698_g1	60S acidic ribosomal protein P2 [Amazona aestiva]	3622.25	3243.83	3822.11	3155.83	2422.9	3348.49	2546.01	2691.46	2999.43	5619.69	4520.72	4718.96	5092.7	5023.01	4141.69	5656.59	4993.17	3471.24	5460.49	4647.32	4359.33	5228.49	3707.6	3833.08	4552.11	4092.84
dani_f17p60_454_transcript30795_g1	60S ribosomal protein L34, partial [Columba livia]	3832.4	3417.71	4120.39	3449.04	2661.2	3819.54	2671.26	2946.64	3215.62	6040.03	4171.87	4922.73	5079.26	4984.32	3535.43	4595.88	4361.67	3057.29	5791.86	4352.72	4867.3	5586.45	3706.86	3488.24	3995.77	3715.59
dani_f3p59_912_transcript13517_g1	ferritin heavy chain B [Xenopus laevis]	4568.63	3160.38	2906.21	2677.85	1985.29	3126.65	3108.39	2181.47	3899.92	8147.13	3489.04	3267.74	4968.67	4168.92	3811.92	3935.39	5141.65	3085.26	7651.42	4100.58	3672.93	4447.08	3985.24	4091.86	4721.58	5775.02
dani_f14p60_240_transcript15136_g1	.	322.63	1051.36	992.64	1684.48	2806.71	387.29	1695.55	1980.21	1658.12	1525.07	1925.79	8240.69	5443.09	596.23	3890.48	1148.03	3327.46	1132.17	3100.02	6954.56	16044.3	13386.3	1165.1	13020.7	10311	2114.64
dani_f8p60_429_transcript30821_g1	PREDICTED: 60S ribosomal protein L35a [Acinonyx jubatus]	3607.6	4252.01	4970.97	4252.84	2646.5	4103.71	2657.38	2863.54	3131	6627.83	4643.71	5454.87	4140.57	4621.81	2954.66	3818.04	3716.33	3012.66	6303.67	4755.28	5485.72	4376.66	3739.23	2997.69	3425.96	3214.58
dani_f28p60_537_transcript30549_g1	ribosomal protein L27 [Alligator mississippiensis]	4576.02	3927.86	5200.08	4281.44	3140.2	4582.18	3283.46	3314.97	3655.64	5216.41	4042.43	4117.85	4136.87	4571.97	3330.32	4137.87	3917.26	3170.46	5003.35	4290.93	4138.48	4444.57	3666.83	3115.35	3702.54	3514.23
dani_f2p60_541_transcript14431_g2	PREDICTED: 40S ribosomal protein S24-like isoform X1 [Neolamprologus brichardi]	4904.25	4433.26	5557.3	4545.52	3344.25	4821.91	3358.44	3658.33	3845.89	5117.54	3619.89	4100.5	4055.89	3936.15	3087.86	3911.26	3728.64	3353.72	5064.89	4277.92	4116.67	4614.4	3322.25	2965.52	3406.49	3232.1
dani_f3p60_1981_transcript26204_g4	PREDICTED: uromodulin-like [Xenopus tropicalis]	5.82	13.2	41.16	24.34	7.51	35.64	9.93	3.13	4.55	14568.5	13853.8	1733.75	10039.9	2211.09	2509.97	4159.07	2006.11	856.38	11543	14218.5	3064.47	5731.71	2055.27	1682.59	5465.53	7804.11
dani_f18p60_657_transcript14124_g1	PREDICTED: 60S ribosomal protein L18a [Chrysochloris asiatica]	3173.98	3118.02	3410.19	2985.32	2511.94	3133.54	2464.79	2600.59	2848.78	5768.92	4319.3	4540.39	4658.81	4386.26	3364.75	4610.36	4329.11	3263.85	5629.12	4660.88	4570.84	4882.72	3841.14	3696.01	4449.08	4048.41
dani_f71p60_743_transcript30047_g1	PREDICTED: cystatin-A [Equus caballus]	4.37	7.54	26.53	24.92	3.85	56.45	3.15	1.23	5.37	9133.44	6843.18	2420.8	9985.18	5705.27	4195.28	6849	5814.76	2040.23	7323.45	7472.26	3196.18	6517.32	4591.78	2778.04	5189.39	8687.85
dani_f2p25_1795_transcript10793_g1	PREDICTED: actin, cytoplasmic 1 [Camelus dromedarius]	2608.48	3515.19	2988.8	3152.44	3418.32	2835.17	3358.74	3392.82	3444.31	4679.67	3755.36	3210.54	4335.89	2708.93	4680.5	6275.91	4185.92	1865.8	4469.09	4508.91	3057.22	3313.47	2872.99	3979.38	5162.1	5159.14
dani_f20p60_544_transcript14346_g1	PREDICTED: 40S ribosomal protein S19 [Latimeria chalumnae]	2705.45	2758.57	3163.64	2773.88	2193.86	2827.54	2149.87	2226.6	2547.78	5300.71	3920.14	4764.46	4801.08	4878.93	3342.67	4178.33	4618.18	2821.77	5181.48	3845.98	4635.7	5616.52	3545.86	3689.34	3902.08	3372.01
dani_f26p60_883_transcript29711_g1	PREDICTED: 40S ribosomal protein S3-like [Neolamprologus brichardi]	3057.11	2810.76	3179.79	2793.25	2215.91	3025.91	2262.22	2418.04	2743.64	5380.58	4015.63	4148.73	4404.62	3896.9	3384.32	4335.94	4459.82	3131.71	4999.89	4126.33	4399.68	4990.37	3286.01	3765.21	4183.33	3850.42
dani_f13p60_547_transcript30609_g1	PREDICTED: 60S ribosomal protein L28 [Gekko japonicus]	3403.95	3218.25	3848.67	3176.35	2553.63	3406.08	2530.94	2533.47	2925.05	5119.34	3996.47	4233.14	4401.75	4461.76	2980.25	3844.35	4025.63	3087.41	4927.15	3973.84	4176.09	4913.57	3342.61	3032.97	3597.04	3337.57
dani_f5p43_2571_transcript22904_g1	hypothetical 18K protein - goldfish mitochondrion	6648.25	2010.55	8176.41	3622.86	5230.44	8290.72	5744.22	4912.75	4456.76	1438.92	3004.69	1827.82	3268.49	3291.22	2473.82	1850.25	2574.1	4086.41	1387.04	2557.57	1859.93	4574.8	3731.67	2652.89	2206.88	2279.56
dani_f2p60_432_transcript30838_g3	.	3.12	10.5	6.99	3.21	2.4	1.8	1.29	0	1.4	4935.04	4221.74	8686.21	4076.01	5653.21	8092.23	2034.79	7657.76	526.94	6404.14	3018.51	7308.68	4305.39	4822.44	12081.1	3575.34	6682.33
dani_f25p60_841_transcript13651_g1	PREDICTED: 60S ribosomal protein L6 [Chelonia mydas]	3817.6	3497.89	4102.22	3641.7	3047.87	3902	2944.2	3042.53	3326.84	4741.8	3586.75	3776.57	3904.83	3704.12	2825.65	3701.04	3857.28	3023.68	4607.81	3787.88	3693.21	4476.99	3145.68	2926.8	3495.29	3231.12
dani_f35p60_582_transcript30444_g1	PREDICTED: 40S ribosomal protein S14 [Takifugu rubripes]	3583.76	3059.39	3716.16	3001.37	2350.97	3325.19	2260.62	2548.16	2725.64	5015.61	4079.74	4163.87	4183.23	4289.79	3197.44	3982.31	3918.51	2919.6	4475.81	4013.39	3977.55	4269.32	3340.76	3370.99	3956.94	3370.79
dani_f2p19_777_transcript13859_g1	cytochrome c oxidase subunit II [Andrias davidianus]	8339.38	6270.98	10081.9	5143.24	8116.86	1944.5	9076.85	4882.64	5841.23	752.59	351.24	1027.4	4580.07	240.85	5096.35	2998.42	748.37	5453.54	1694.61	260.45	500.21	3441.34	252.23	1878.99	1523.14	1853.55
dani_f35p60_519_transcript14446_g1	PREDICTED: 60S ribosomal protein L26 isoform X1 [Aotus nancymaae]	3570.74	3121.99	3947.3	3151.6	2404.37	3377.41	2563.35	2676.45	2913.16	4893.34	3777.58	3575.33	3816.2	4166.14	2685.11	3615.74	3542.19	3126.43	4546.57	3829.94	3618.48	4150.96	3093.37	2514.28	3338.7	3025.04
dani_f15p60_505_transcript14560_g1	60S ribosomal protein L14, partial [Ophiophagus hannah]	3711.6	3215.83	3967.41	3202.24	2470.75	3697.14	2366.65	2485.8	2700.9	4858.93	3589.81	3349.94	3934.71	4282.13	2814.49	3888.08	3441.71	2813.76	4705.1	3831.19	3454.25	4106.23	3298.72	2433.05	3199.23	2846.17
dani_f68p60_768_transcript29833_g1	PREDICTED: 60S ribosomal protein L13a [Alligator sinensis]	3207.84	2707.68	3302.84	2696.59	2148.13	3108.37	2400.06	2376.2	2726.12	4795.95	3581.72	3471.98	3649.19	3777.75	3043.7	4041.6	3958.79	2914.31	4488.43	3904.83	3633.2	3966.85	2897.37	2997.13	3703.33	3704.32
dani_f61p60_530_transcript14366_g1	PREDICTED: 40S ribosomal protein S18 [Thamnophis sirtalis]	2591.28	2271.09	2521.7	2180.38	1955.15	2327.97	1651.23	1639.4	1899.77	5277.2	3883.76	4339.33	4752.58	3987.76	3080.78	3561.34	3789.26	2794.08	5172.87	4039.29	4233.44	5079.84	3037.34	3282.31	3422.29	3018.88
dani_f2p31_3170_transcript3230_g1	hypothetical protein [Callorhinchus milii]	1678.86	560.02	1166.09	885.44	758.19	527.05	6020.56	3591.44	701.05	1368.52	893.01	2289.36	1728.43	3338.55	3510.72	3887.13	3001.18	1142.31	4136.21	1053.95	13059.5	3526.56	9922.43	9406.61	2311.81	4373.38
dani_f3p50_3037_transcript20026_g1	cytochrome c oxidase subunit I [Andrias davidianus]	4821.19	3446.97	4106.99	4412.63	5752.65	6328.43	5602.44	5525.56	4884.47	1905.73	1876.61	1884.91	2621.52	1769.71	2646.65	2301.21	1107.69	4219.59	1464.76	2119	1908.11	3320.11	2236.17	3091.9	2902.6	1939.85
dani_f78p60_1087_transcript29118_g1	ribosomal protein, large, P0 [Xenopus laevis]	3152.88	3200.06	3632.74	3076.58	2759.4	3119.61	2629.13	2740.6	2924.04	3876.79	3246.79	3088.77	3436.76	2878.01	3023.09	4013.06	3579.49	2718.86	3851.07	3670.03	2977.37	3346.81	2653.79	2971.31	3633.64	3687.46
dani_f14p60_560_transcript14375_g2	PREDICTED: 60S ribosomal protein L27a [Lepisosteus oculatus]	1875.02	1773.26	2099.89	1793.75	1581.11	1766.28	1572.21	1570.42	1782.66	4756.22	3475.04	3786.58	4289.18	4067.48	3072.48	4214.05	4056.36	2277.78	4441.1	3500.62	3882.28	4770.07	2995.52	3049.23	3630.66	3234.34
dani_f11p60_1076_transcript13058_g1	uncharacterized protein LOC446289 [Xenopus laevis]	2154.83	2038.2	2268.98	1892.43	1725.39	2030.78	1748.49	1795.82	1992.08	4607.09	3217.52	3456.67	3620.6	3424.75	3309.58	3935.56	5037.29	2403.65	4160.83	3544.85	3258.81	3375.26	3259.48	3691.38	3803.4	3361.62
dani_f25p60_551_transcript30506_g1	PREDICTED: 40S ribosomal protein S11 [Camelus dromedarius]	2879.62	2501.11	2769.92	2657.44	1721.69	2648.34	2076.83	1769.7	2438.25	4352.5	3598.53	3623.2	3250.59	4070.91	2877.04	3076.79	3792.56	2703.88	3674.77	3320.38	3651.23	3059.98	3180.02	3152.7	3031.59	3150.91
dani_f3p60_556_transcript30514_g2	PREDICTED: 60S ribosomal protein L31 [Struthio camelus australis]	3458.98	2791.96	3648.7	2797.5	2083.29	3066.65	2107.02	2212.59	2467.19	3937.38	3006.88	2986.08	3183.71	3392.6	2365.4	3026.47	3054.37	2454.91	3659.34	3134.49	3050.11	3391.29	2487.34	2304.97	2716.3	2547.52
dani_f3p60_2219_transcript25082_g3	NADH dehydrogenase subunit 1 [Andrias davidianus]	4655.17	4827.77	5168	5956.68	4863.73	4344.99	5349.43	4064.96	3379.06	2309.32	1531.12	2291.01	2285.92	960.74	1953.11	1647.37	838.81	2239.21	1896.24	2009.4	2011.68	2821.12	1257.06	1980.47	1816.41	1398.55
dani_f12p60_403_transcript14785_g1	PREDICTED: 60S ribosomal protein L29 isoform X1 [Condylura cristata]	2808.06	2319.19	3080.88	2474.02	1582.99	2477.33	1834.77	1974.51	2154.78	4160.23	3019.55	3455.4	3009.38	4023.68	2229.9	2958.1	2898.14	2531.12	3933.5	3207.02	3360.91	3551.95	2834.19	2218.65	2665.17	2244.06
dani_f2p60_1067_transcript13149_g2	PREDICTED: translationally-controlled tumor protein [Bubalus bubalis]	2466.06	2215.25	2497.88	2154.67	2158.26	2524.16	2157.54	2142.4	2362.42	3741.1	3187.97	2841.04	3001.71	2933.75	2591.69	3592.37	3141.01	2694.15	3452.69	3296.25	2717.1	3115.25	2501.59	2375.98	3185.08	3174.73
dani_f23p60_737_transcript30054_g1	PREDICTED: 60S ribosomal protein L15 [Lepisosteus oculatus]	2620.36	2271.06	2745.74	2292.89	2001.16	2618.62	1987.12	2156.3	2306.5	3780.24	2958.19	2892.73	3175.75	2897.24	2542.32	3349.42	2948.23	2376.72	3695.15	3225.93	2812.03	3338.56	2505.44	2389.63	3065.55	2864.38
dani_f28p60_715_transcript30139_g1	40S ribosomal protein S7, partial [Merops nubicus]	3222.25	2655.64	3431.62	2897.17	2283.59	3204.85	2216.32	2280.31	2623.68	3486.63	2989.19	2755.43	3021.63	2951.58	2157.76	2842.9	2504.37	2391.93	3425.04	3105.93	2683.3	3133.56	2361.45	2022.4	2544.92	2418.6
dani_f444p60_450_transcript30646_g1	PREDICTED: protein S100-G-like [Xenopus tropicalis]	203.67	227.07	314.38	390.69	279.95	310.54	249.15	228.23	180.74	7963.15	4745.6	2857.2	8131.19	2797.73	2743.13	4998.97	2246.64	1263.79	5928.98	4617.95	3856.09	5392.3	1638.62	1747.96	4228.21	3948.63
dani_f11p60_620_transcript14234_g1	ribosomal protein S10 [Alligator mississippiensis]	2073.25	2267.94	2282.11	2007.12	1866.68	2197.22	1714.4	1798.68	2241.79	3814.02	3041.56	3339.27	3287.64	3045.66	2636.24	3461.81	3398.59	2599.99	3500.29	3133.78	2968.64	3140	2719.46	2695.86	3308.13	2905.53
dani_f31p60_863_transcript29710_g1	60S ribosomal protein L8, partial [Calypte anna]	2064.85	1915.21	2162.71	1859.92	1641.62	2059.66	1638.73	1743.97	1881.03	3858.2	3098.8	3273.18	3231.56	3095.55	2660.59	3354.83	3524.26	2276.78	3494.15	3092.59	3183.34	3332.18	2643.57	2882.74	3170.41	2820.23
dani_f2p60_451_transcript30823_g2	.	0	0	0	0	0	0	0	0	0	6414.16	2830.69	4181.53	4066.54	5122.31	3932.65	2154.13	5401.71	891.03	4902.92	1690.84	5602.54	4884.14	3995	4972.6	3957.1	4368.05
dani_f16p60_895_transcript13587_g1	PREDICTED: 40S ribosomal protein S3a [Chrysemys picta bellii]	2386.85	2005.6	2643.18	2080.98	1742.82	2343.98	1817.46	1880.5	2056.99	3692.74	2900.66	2693.95	3207.38	2744.88	2368.5	3240.92	2963.08	2275.78	3457.4	3069.25	2811.83	3564.88	2330.31	2417.15	3029.67	2712.15
dani_f72p60_748_transcript13871_g1	PREDICTED: 60S ribosomal protein L9 [Callithrix jacchus]	2790.94	2280.6	2902.33	2430.11	1855.41	2670.98	1834.79	1961.21	2170.98	3479.52	2668.83	2815.69	2844.92	2791.55	2182.67	2816.7	2843.71	2170.19	3427.67	2767.87	2762.13	3072.36	2307.63	2228.59	2585.84	2410.01
dani_f5p60_840_transcript29803_g1	ribosomal protein S5 [Callorhinchus milii]	1888.45	1931.91	2013.92	2005.38	1570.88	2102.79	1594.74	1614.86	1831.81	3535.72	2830.11	3313.48	3038.17	3080.13	2388.16	3020.28	3230.81	2055.3	3284.79	2803.2	3147.47	3086.59	2674.98	2701.97	3020.32	2612.42
dani_f2p60_846_transcript29790_g2	PREDICTED: galectin-4-like [Xenopus tropicalis]	1.03	5.33	5.08	2.09	0.67	0.43	0.61	0.12	0	1923.89	4295.64	4448.03	2358.56	4574.14	4142.96	3439.12	5379.31	267.78	2762.89	4475.84	4540.07	2945.38	5240.57	4878.71	5145.46	4563.19
dani_f122p60_819_transcript29772_g1	PREDICTED: 60S ribosomal protein L7 [Anolis carolinensis]	3316.76	2692.17	3330.23	2894.56	2104.1	2879.79	2060.48	2133.27	2386.82	3030.45	2354.41	2396.26	2441.03	2315.74	1860.04	2560.78	2369.25	2243.16	2949.75	2455.97	2412.07	2693.18	1916.39	1867.78	2342.24	2143.78
dani_f39p60_545_transcript14376_g1	p26olf [Rana catesbeiana]	531.18	456.54	562.2	593.05	542.81	533.7	537.93	418.08	411.21	5085.19	3618.52	3027.25	5323.71	3069.47	3375.58	4533.81	3356.51	2033.23	4110.58	3291.53	2736.07	4194.86	2068.34	2217.88	3317.94	3538.33
dani_f9p60_840_transcript29787_g1	PREDICTED: 60S ribosomal protein L10 [Alligator sinensis]	1927.13	1837.61	2201.36	1964.11	1462.25	2201.37	1501.85	1677.5	1892.77	3542.19	2844.24	2731.63	2815.05	2547.76	2367.68	2963.17	2849.52	2170.88	3278.02	2813.05	2644.33	2583.76	2293.35	2547.1	2886.24	2748.7
dani_f16p60_2388_transcript24001_g1	NADH dehydrogenase subunit 5 [Andrias davidianus]	2835.2	2909.41	3595.14	3816.86	4096.95	4604.06	3525.87	3427.14	2919.47	2091.37	1560.66	1913.3	2417.43	1270.56	1677.67	1431.98	1075.92	2610.18	1694.05	1178.34	1190.21	3434.01	1511.33	1730.74	1752.21	1471.34
dani_f34p60_916_transcript29623_g1	PREDICTED: 40S ribosomal protein S4, X isoform [Falco cherrug]	2484.2	2238.01	2699.51	2186.67	1771.74	2535.84	1880.45	1974.77	2196.79	2970.99	2557.76	2416.75	2296.93	2263.06	2068.56	2859.45	2602.22	2042.75	2904.77	2942.22	2264.32	2359.08	1976.33	1957.78	2525.2	2504.89
dani_f106p60_673_transcript30199_g1	PREDICTED: thymosin beta-4 isoform X1 [Nomascus leucogenys]	2144.81	2246.94	2294.39	2130.11	2207.16	2209.69	2360.31	2292.95	2418.3	2743.8	2152.24	2501.79	2449.45	2663.28	2696.6	3110.3	2425.32	1241.52	2734.78	2499.22	2156.03	2348.37	2283.25	2139.23	2431.1	2511.41
dani_f18p60_360_transcript30997_g1	60S ribosomal protein L38, partial [Oryzias melastigma]	2236.25	1988.43	2459.77	2083.12	1507.98	2050.92	1598.3	1688.95	1898.13	3407.7	2619.89	2950.37	2887.02	3429.1	1748.6	2295.56	2201	2124.87	3042.17	2357.33	2991.02	3290.6	2112.95	1815.68	2256.05	2033.33
dani_f54p60_990_transcript29334_g1	PREDICTED: myosin light chain 1/3, skeletal muscle isoform isoform X1 [Xenopus tropicalis]	74.57	17.13	29.29	19.68	40.73	16.19	63.77	75	43.09	365.97	3711.3	1408.76	2789.53	472.99	288.56	188.33	87.31	26492.3	2225.49	1241.87	1795.38	10755.9	2487.52	1028.36	2355.71	2357.68
dani_f14p60_532_transcript30575_g1	PREDICTED: 40S ribosomal protein S16 [Papio anubis]	2107.43	2181.13	2320.08	1999.04	1551.77	2189.35	1628.75	1771.05	2060.89	3406.95	2563.86	2556.94	2384.18	2639.55	2091.86	2741.69	2602.44	1866.91	3319.24	2611.01	2309.48	2273.49	1984.34	1961.02	2531	2551.45
dani_f10p60_1070_transcript29295_g1	RecName: Full=60S ribosomal protein L5-B	1560.57	1416.8	1575.94	1270.36	1292.33	1483.52	1177.55	1136.27	1386.39	3658.4	2396.02	2719.33	2877.62	3024.36	2322.18	2505.21	3649.25	1721.73	3390.27	2437.28	2752.07	3165.87	2806.85	2839.84	2508.52	2463.31
dani_f2p23_777_transcript13836_g1	ferritin heavy chain [Andrias davidianus]	1131.13	1903.03	1343.62	1122.69	2084.99	2169.33	2411.03	2454.59	2732.76	3627.79	1468.11	1249.04	3344.41	1837.06	2046.46	3500.75	2463.76	1018.66	4071.32	2289.58	1447.1	2525.71	1639.44	1845.6	3318.13	3493.63
dani_f6p59_2503_transcript6769_g1	PREDICTED: keratin, type II cytoskeletal 5 isoform X2 [Ceratotherium simum simum]	4.56	4.28	18.97	31.5	3.07	43.02	5.07	3.5	3.19	6341.83	3991.8	2278.15	4161.55	2111.49	2572.48	3708.21	2131.21	836.93	6425.66	4409.53	3232.74	3155.1	2297.47	2044.35	3635.12	4173.87
dani_f3p60_854_transcript29784_g1	lectin, galactose binding, soluble 3, isoform CRA_b [Mus musculus]	1.59	5.2	3.56	3.18	0.87	1.68	1.1	1.46	0.73	2339.44	1932.55	5151.5	1869.04	5840.34	2989.17	2206.96	4813.72	120.67	3450.95	1781.12	4952.04	2450.66	6264.01	4305.35	2906.66	3366.63
dani_f17p60_1072_transcript29222_g1	ribosomal protein SA [Xenopus laevis]	1283.5	1424.43	1433.01	1402.6	1257.38	1265.72	1251.94	1235.65	1406.66	3538.46	2552.61	2495.58	2451.81	2285.26	2878.13	2551.1	4028.46	1763.54	2704.22	2766.79	2585.17	2216.03	2061.42	2714.85	2744.04	2389.63
dani_f162p60_448_transcript30792_g1	PREDICTED: 60S ribosomal protein L36 isoform X1 [Esox lucius]	3018.23	2274.29	2807.15	2324.44	1865.44	2741.67	1849.64	1929.14	2242.74	2504.67	2016.59	2051.35	2367.06	2458.49	1818.04	2396.89	1870.46	1864.59	2420.46	2170.03	1949.06	2125.66	1775.45	1480.51	2082.6	1916.91
dani_f35p60_1304_transcript12526_g1	PREDICTED: LOW QUALITY PROTEIN: 60S ribosomal protein L4, partial [Phalacrocorax carbo]	1143.82	1227.87	2383.95	2100.94	990.52	2386.8	957.4	1960.49	2245.82	2149.13	3154.66	2845.04	1473.59	2678.08	1154.99	3073.01	3178.87	1163.61	1991.56	3370.32	2614.13	1329.49	2643.87	1131.46	2719.04	2582.49
dani_f37p60_1014_transcript13251_g1	RNA-binding protein AxRNBP [Ambystoma mexicanum]	2992.4	2858.64	3175.25	2451.91	2895.71	2840.31	2906.67	3263.16	3301.81	1523.32	1637.24	1108.75	1793.13	1271.2	2002.25	2726.98	1579.15	1040.16	1425.16	2001.37	1096.51	1335.42	1300.08	1420.87	1945.16	2071.52
dani_f2p60_2356_transcript24164_g3	transposase [Acipenser fulvescens]	52.32	56.67	47.41	48.21	48.75	42.74	49.75	53.09	57.27	2219.03	3526.3	3800.38	1391.13	3228.28	4049.85	2243.36	6418.57	263.41	2769.59	3523.33	3180.93	1177.82	3973.93	5560.4	2903.89	3232.87
dani_f8p60_510_transcript14521_g1	40S ribosomal protein S23 [Salmo salar]	1922.27	1731.47	2063.15	1736.25	1329.79	1845.6	1407.91	1413.43	1485.08	2819.48	2344.37	2219.78	2239.2	2495.97	1863.13	2499.05	2181.42	1947.45	2649.02	2512.65	2211.58	2341.86	2020.3	1781.52	2324.96	2148.42
dani_f81p60_1010_transcript29317_g1	PREDICTED: RNA-binding protein 3 isoform X1 [Dasypus novemcinctus]	1595.72	1730.54	1856.76	1416.14	1503.5	1545.64	1531.57	1597.11	1739.87	2334.41	2711.45	1592.73	2214.03	1944.07	2332.66	2840.55	2108.83	2410.11	2415.92	3574.95	1607.23	1793.24	2154.32	1841.55	2353.5	2484.09
dani_f2p30_613_transcript14235_g1	PREDICTED: 40S ribosomal protein S15a-like [Salmo salar]	2459	2014.04	2514.95	2124.34	1520.17	2257.4	1656.31	1653.01	1870.39	2743.73	2082.74	2179.68	2161.42	2272.61	1580.66	2045.36	1940.72	1641.04	2591.26	2065.3	2101.36	2332.36	1701.1	1537.08	1942.67	1795.23
dani_f6p60_636_transcript14206_g1	PREDICTED: 60S ribosomal protein L12 isoform X2 [Balaenoptera acutorostrata scammoni]	1771.43	1723.92	1941.07	1680	1299.22	1813.35	1301.2	1265.91	1492.09	2637.11	2371.35	2186.58	2136.66	2324.34	1811.65	2379.76	2341.98	1794.13	2485.64	2311.9	2154.47	2365.57	1785.7	1919.96	2149.29	1968.06
dani_f2p60_2374_transcript7789_g1	heat shock cognate protein 70 [Andrias davidianus]	1797.5	2157.93	1743.61	1984.73	1794.26	2194.43	1712.22	1704.55	1781.42	2578.92	1689.67	1727.68	2477.85	2016.46	2079.61	2665.18	2254.72	1165.6	2377.26	1845.29	1584.06	1955.55	1734	1892.61	2237.86	2177.28
dani_f2p46_3341_transcript18651_g1	NADH dehydrogenase subunit 5 [Andrias davidianus]	2385.18	3231.86	2801.49	3738.21	3427.46	2780.67	2861.28	2937.03	2414.46	1715.36	1233.37	1943.3	1849.44	730.91	1349.14	1244.09	654.71	2371.23	1291.73	1635.78	1581.92	2267.61	956.25	1358.6	1377.84	1088.88
dani_f87p60_1275_transcript28557_g1	ADP/ATP translocase [Rugosa rugosa]	1792.75	2284.36	2164.45	2057.36	2182.89	2116.65	1994.19	2094.17	2172.76	2513.48	2582.27	1334.63	1756.32	1589.7	1559.8	2375.07	1628.87	1282.49	2331.74	3232.22	1414.41	1121.62	1510.01	1211.07	1993.52	2309.62
dani_f10p60_1279_transcript28783_g1	RecName: Full=Prothymosin alpha; Short=Prot-alpha [Pelophylax esculentus]	3979.96	3413.5	3295.64	3683.48	3368.93	4115.27	3447.88	3576.4	4153.35	1164.01	936.77	876.8	1109.49	533.54	1188.5	1295.17	910.37	883.21	1124.91	913.63	894.09	904.43	703.79	1007.92	1245.47	1195.52
dani_f10p60_731_transcript13961_g1	PREDICTED: 60S ribosomal protein L10a-like [Python bivittatus]	2078.51	1563.93	2246.58	1510.18	1498.28	1954.61	1382.95	1574.28	1577.03	2292.93	2025.57	1713	2296.93	2089.53	1622.22	2309.16	2083.49	1701.14	2214.89	2299.85	1662.42	2464.38	1589.46	1686.36	2193.88	1901.48
dani_f2p25_1117_transcript12856_g1	PREDICTED: 60S ribosomal protein L19-like [Cyprinodon variegatus]	1612.29	1707.52	1655.38	1627.27	1215.57	1770.6	1219.56	1283.31	1367.15	3099.81	1884.98	2383.15	2148.31	2225.23	1584.58	1953	2101.72	1467.19	2913.21	1979.98	2506.12	2532.98	1803.29	1835.48	1937.6	1687.67
dani_f2p22_684_transcript30182_g1	parvalbumin [Xenopus tropicalis]	112.39	4.38	46.82	11.41	41.47	2.85	61.87	64.92	38.32	232	3718.3	1482.3	3186.85	263.23	336.05	244.41	81.02	23691.7	1198.2	727.61	985.65	9153.15	1037.68	413.75	980.93	1248.61
dani_f7p60_550_transcript30627_g1	Ubiquitin-60S ribosomal protein L40, partial [Bos mutus]	1751.62	1770.34	2051.85	1858.84	1417.75	1906.25	1351.75	1440.82	1539.85	2648.55	2040.72	2088.21	2286.88	2092.77	1605.44	2231.55	1850.35	1752.28	2351.62	1997.52	1858.52	2309.29	1669.43	1519.51	1978.07	1796.8
dani_f3p60_1226_transcript28866_g2	glyceraldehyde 3-phosphate dehydrogenase [Ranodon sibiricus]	2623.68	3544.7	3200.78	2925.18	3208.75	2649.4	2652.29	2759	2740.4	785.9	1298.07	600.91	1389.45	293.53	583.36	921.82	531	7121.67	1122.39	1220.23	428.1	1878.17	553.95	415.14	839.04	962.13
dani_f29p60_468_transcript30732_g1	PREDICTED: 60S ribosomal protein L22 isoform X2 [Chlorocebus sabaeus]	2607.3	2055.6	2616.61	2195.16	1619.67	2377.12	1641.32	1778.71	1959.66	2300.09	1768.92	1590.72	1832.52	1781.17	1381.86	1898.31	1510.4	1514.35	2043.44	1802.73	1488.74	1876.47	1202.17	1170.57	1448.66	1408.51
dani_f3p60_705_transcript30151_g1	40S ribosomal protein S9 [Chelonia mydas]	1050	1160.87	1169.19	1120.9	810.53	991.38	875.43	891.78	1090.07	2933.34	2188.29	2388.6	2082.07	1972.64	1966.15	2358.52	2971.63	1522.24	2604.22	2175.63	2040.02	1951.49	1837.31	2257.16	2296.76	1899.64
dani_f2p39_1418_transcript28320_g1	ribosomal protein S6 [Xenopus laevis]	1836.39	1418.51	1890.17	1489.3	1199.05	1711.57	1152.61	1181.09	1318.54	2551.16	2139.03	1997.99	2117.78	2188.21	1382.01	1780.07	1895.97	1532.22	2408.72	2207.43	2087.1	2355.42	1734.2	1500.48	1793.49	1674.87
dani_f57p60_1108_transcript29058_g1	PREDICTED: uncharacterized protein LOC105607580 isoform X1, partial [Ovis aries]	4023.24	3613.42	3514.68	3477.05	2691.76	3114.21	3162.77	3189.94	3495.67	959.3	588.73	932.47	1504.06	347.36	1251.5	1711.23	862.4	413.71	1013.74	715.2	909.74	1236.22	436.48	950.3	1259.8	1051.45
dani_f22p60_1013_transcript13202_g1	ornithine decarboxylase antizyme 1 [Alligator mississippiensis]	3619.73	3487.35	3988.97	3763.04	3535.3	4183.51	3429.05	3612.15	3687.65	812.64	781.69	559.38	853.16	759.23	621.24	892.65	740.57	718.48	719.49	836.85	601.69	709.2	739.7	548.63	860.38	941.07
dani_f2p51_2382_transcript24037_g1	keratin 14, type I [Xenopus laevis]	0.42	0.78	10.42	30.39	0.86	9.83	0.45	0.48	0.25	3532.04	2571.38	2902.55	4354.2	1041.26	3987.51	5331.72	2260.52	236.51	2591.58	2622.16	2446.83	3226.57	627.03	2534.49	3082.43	2125.19
dani_f2p30_240_transcript15106_g1	.	12.3	27.12	37.78	102.27	36.82	95.77	0	95.45	0	2652.44	2696.49	5904.24	5655.16	949.19	4067.63	4142.26	2580.8	663.38	1444	1876.29	3417.54	3729.14	549.35	2497.23	1401.39	769.69
dani_f59p60_1598_transcript11532_g1	Tubulin alpha-1C chain [Larimichthys crocea]	3638.97	3971.08	3513.29	3227.64	3875.08	2982.76	4009.04	3991.58	3797.9	797.98	517.42	856.92	714.58	480.46	708.79	612.5	892.8	920.46	757.29	607.6	679.14	952.55	433.79	814.66	854.41	545.68
dani_f47p60_1238_transcript12793_g1	hCG2040565, partial [Homo sapiens]	2426.26	2363.19	2121.73	2203.31	2429.31	1794.93	2864.75	3009.27	2636.12	1213.11	652.64	1327.7	2113.85	319.11	2083.4	2688.46	1158.35	694.97	1286.73	927.53	1168.28	1944.77	419.1	1692.35	2130.18	1393.3
dani_f67p60_970_transcript29441_g1	troponin I type 2 (skeletal, fast) [Xenopus laevis]	46.36	6.4	15.12	10.86	21.78	5.52	52.34	41.68	28.06	262.57	2847.73	1013.62	2472.91	309.52	296.94	173.46	71.2	20059.3	1418.18	862.01	1320.43	6889.16	2313	860.25	1835.55	1776.2
dani_f130p60_595_transcript30335_g1	PREDICTED: dynein light chain 2, cytoplasmic isoform X1 [Chrysemys picta bellii]	3616.01	2745.12	3901.83	3165.69	2614.42	3365.15	2826.74	3237.88	3243.75	956.61	808.63	764.69	1088.34	763.5	922.93	1228.44	887.83	800.34	886.42	864.88	820.18	1067.37	662.61	794.55	1074.75	1022.76
dani_f6p60_1890_transcript10440_g1	PREDICTED: keratin, type II cytoskeletal 5-like isoform X12 [Anolis carolinensis]	0.77	5.06	10.9	10	1.16	14.87	2.04	0.29	1.56	5809.98	4043.43	1232.53	2968.3	2062.44	758.42	2105.47	949.77	855.27	5788.15	5118.08	2346.75	1970.98	1862.61	624.04	2723.69	2601.63
dani_f15p60_504_transcript14554_g1	ribosomal protein L30 [Alligator mississippiensis]	1934.02	1421.92	1894.79	1542.37	1174.88	1635.52	1134.2	1190.69	1427.3	2232.84	1934.82	1759.94	1829.08	1969.01	1366.92	1838.11	1701.59	1437.52	2103.37	1876.1	1736.47	1951.08	1452.5	1441.32	1712.14	1604.63
dani_f343p60_1379_transcript12134_g1	actin, alpha 1, skeletal muscle [Xenopus tropicalis]	32.67	11.87	20.65	19.82	37.46	18.3	78.76	74.5	33.08	379.6	4176.2	966.85	2166.7	690.31	272.43	128.46	94.86	16242.9	1282.85	934.7	983.04	6406.3	2211.42	800.89	1477.49	1787.91
dani_f2p60_968_transcript29494_g2	PREDICTED: nucleoside diphosphate kinase [Struthio camelus australis]	772.11	804.61	779.7	800.57	677.83	760.57	674.19	672.79	798.44	2599.35	2449.83	1688.72	1931.33	1779.33	1541.74	2053.85	2053.62	1523.98	2378.1	2301.79	1751.81	1710.63	1654.14	1560.54	1994.49	2005.63
dani_f4p60_829_transcript29861_g1	PREDICTED: pancreatic progenitor cell differentiation and proliferation factor B-like isoform X1 [Chelonia mydas]	2295.12	2221.15	2363.65	2343.03	1941.29	2308.69	2025.82	2139.9	2477.74	1164.42	963.47	1000.14	1326.1	881.31	1276.87	1366.89	1390.54	964.41	974.71	933.12	722.6	1314.15	876.52	1130.6	1137.96	964.6
dani_f12p60_1324_transcript28594_g1	ribosomal protein L3 [Xenopus laevis]	968	1215.23	1098.12	959	930.17	982.9	869.26	881.89	1015.18	2327.02	1757.25	1578.82	1849.12	1278.4	1710.3	2216.49	2194.73	1187.08	2069.55	1901.65	1299.8	1564.49	1251.97	1580.77	1876.01	1625.17
dani_f112p60_669_transcript14082_g1	hypothetical protein Y1Q_012053 [Alligator mississippiensis]	39.76	6.39	13.11	20.07	32.09	5.95	70.53	59.14	39.47	350.96	2561.16	1042.15	3096.84	323.16	249.56	106.51	52	11962.6	1420.06	917.87	1044.42	8641.41	1818.36	624.52	1081.88	1605.68
dani_f19p60_558_transcript30505_g1	PREDICTED: 60S ribosomal protein L27a [Latimeria chalumnae]	1813.79	1544.24	1841.47	1604.47	1266.3	1612.61	1236.71	1297.99	1397.7	1792.99	1380.46	1332.2	1548.74	1398.88	1136.52	1359.34	1286.94	1129.93	1629.91	1474.69	1321.32	1667.13	1081.09	1068.48	1301.11	1138.4
dani_f70p60_1531_transcript27961_g1	PREDICTED: elongation factor 1-gamma [Chrysemys picta bellii]	924.27	971.63	941.02	788.79	797.93	867.71	816.23	762.54	972.75	2165.29	1628.49	1535.84	1585.5	1503.27	1517.38	1698.86	2295.51	1130.28	2026.04	1723.69	1418.33	1373.59	1478.85	1612.98	1592.96	1711.47
dani_f6p60_572_transcript14340_g1	Finkel-Biskis-Reilly murine sarcoma virus (FBR-MuSV) ubiquitously expressed [Alligator mississippiensis]	1612.67	1366.5	1720.03	1467.33	1061.39	1515.38	1114.74	1150.19	1295.43	1650.63	1470.51	1442.35	1484.83	1530.68	1143.96	1459.98	1410.05	1159.65	1514.83	1414.99	1386.95	1535.25	1174.08	1107.49	1361.77	1238.23
dani_f4p60_748_transcript14005_g1	PREDICTED: 40S ribosomal protein S17 [Bubalus bubalis]	722.9	670.97	1504.22	1238.33	553.95	1333.23	571.31	1087	1252.61	1229.13	1852.6	2103.2	1126.41	2268.2	789.24	1957.95	2038.96	728.81	1163.74	1891.93	2202.01	1099.58	1776.58	819.68	1765.78	1711.41
dani_f6p60_530_transcript30565_g1	PREDICTED: protein S100-A2 [Aotus nancymaae]	1.07	5.26	13.62	13.4	1.36	12.16	0.99	1.52	0.79	2910.42	1266.16	1348.18	2570.97	1953.44	1824.14	5931.39	1433.57	185.51	2588.57	2140.53	1633.52	2362.64	1597.56	1220.95	2681.31	1758.8
dani_f18p60_439_transcript30794_g1	.	2934.56	2355.58	2730.44	2428.78	2228.43	2553.89	2745.84	2647.63	2787.66	1079.79	624.83	572.05	824.03	513.51	719.37	802.55	645.65	587.75	885.14	616.18	554.28	672.76	535.71	603	720	535.86
dani_f23p60_770_transcript29934_g1	.	25.54	40.25	25.07	43.7	72.75	68.67	37.37	28.71	56.52	3423.77	2171.26	1351.47	2552.98	2720.59	1046.68	1701.03	1716.86	717.3	3140.09	2302.66	1783.5	1764.08	2738.87	919.76	1737.1	2234.22
dani_f5p60_561_transcript14393_g1	Phosphatidylinositol-4-phosphate 3-kinase C2 domain-containing subunit alpha [Myotis davidii]	1034.84	1081.4	1240.36	1036.51	821.02	1153.94	858.57	911.89	1067.77	1760.03	1456.37	1533.87	1488.05	1625.2	1235.94	1742.46	1588.28	1054.12	1616.22	1519.4	1428.65	1503.82	1257.85	1245.23	1498.73	1418.53
dani_f16p60_1176_transcript12848_g1	myosin essential light chain fast [Rana pipiens]	17.65	4.16	18.28	8.52	29.35	5.44	32.92	36.86	18.77	172.2	1961.76	730.58	2366.01	208.98	171.21	131.22	45.89	16242	962.54	588.57	678.29	6167.16	1024.72	358.84	770.65	1036.61
dani_f19p60_903_transcript29661_g1	galectin 4 [Xenopus laevis]	128.86	168.45	163.42	172.28	179.39	202.51	142.28	132.94	146.47	2624.65	1758.22	1517.66	2970.36	1686	1973.09	2900.63	1891.54	585.42	2286.5	1945.01	1532.22	2042.47	1276.35	1291.69	1965.79	1981.41
dani_f9p60_1068_transcript13163_g1	PREDICTED: 60S ribosomal protein L5 [Protobothrops mucrosquamatus]	1301.83	1076.37	1338.62	1085.01	887.9	1197.11	906.87	931.6	1039	1808.09	1435.4	1359.05	1494.13	1342.77	1067	1526.47	1484.83	1279.87	1771.01	1580.74	1318.26	1545.45	1140.94	1061.51	1329.68	1253.24
dani_f2p60_1526_transcript28013_g2	glyceraldehyde 3-phosphate dehydrogenase [Ranodon sibiricus]	1114.9	1435.26	1140.84	1226.09	1332.49	1147.41	1145.78	1079.08	1288.16	1312.5	1876.51	1073.6	1256.24	848.52	649.42	746.07	866.85	3570.3	1447.93	1120.69	1243.72	2176.99	1226	847.12	1232.22	1146.79
dani_f6p60_1181_transcript28997_g1	troponin T type 3 (skeletal, fast), partial [Scaphiopus couchii]	35.91	5.44	19.72	12.08	21.73	5.06	46.86	42	17.87	216.64	2639.94	859.94	1489.85	320.77	183.1	120.19	62.84	15519.3	1174.98	654.83	1072.77	4714.11	1633.29	574.49	992.74	1006.21
dani_f10p60_947_transcript29566_g1	.	3.09	5.74	16.31	16.9	2.4	16.41	7.39	4.66	4.98	4100.27	2652.26	1223.69	2782.72	1294.68	870.33	1793.08	931.06	600.8	3725.03	2664.8	2163.61	2141.77	1020.14	539.54	1940.17	2576.84
dani_f2p18_2736_transcript22140_g1	.	0.68	1.02	2.47	0.73	0.13	0.7	0.18	0.05	0.04	1553.03	1923	2294.44	1052.18	1961.6	2649.33	1507.98	3442.54	117.23	1980.21	1803.95	1920.28	931.39	2057.56	4058.91	2038.63	1600.45
dani_f8p60_708_transcript14026_g1	PREDICTED: ATP synthase F(0) complex subunit C3, mitochondrial [Austrofundulus limnaeus]	1336.68	1579.09	1604.69	1318.49	1402.93	1536.16	1421.02	1472.15	1606.9	1330.61	1378.92	777.96	1171.57	933.1	1036.96	1293.44	1120.08	1608.86	1193.99	1328.64	774.86	1024.69	1069.61	971.3	1224.53	1258.99
dani_f7p60_1156_transcript29033_g1	tropomyosin 1 (alpha) [Xenopus laevis]	30.22	11.07	5.14	11.09	29.98	7.65	46.21	25.97	15.94	203.88	1560.73	502.65	1789.97	193.5	182.76	52.18	17.89	14685	1229.86	786.4	755.81	6199.8	1414.99	558.54	992	1191.75
dani_f91p60_512_transcript14490_g1	40S ribosomal protein S23 [Xenopus tropicalis]	1292.07	998.58	1234.04	1057.98	820.33	1081.25	800.82	824.61	911.7	1703.29	1288.21	1522.81	1523.11	1532.5	1133.51	1448.87	1420.03	1025.33	1629.23	1280.64	1475.94	1468.99	1097.13	1122.76	1322.33	1252.46
dani_f5p60_1083_transcript29205_g1	PREDICTED: cold-inducible RNA-binding protein isoform X1 [Chlorocebus sabaeus]	2414.69	2523.61	2392.37	2020.78	2161.86	2077.03	2110.46	2342.06	2763.98	685.13	586.8	521.9	931.25	346.98	773.27	1119.43	687.75	478.68	647.21	770.34	468.87	590.46	390.92	471.41	728.41	976.82
dani_f3p43_1145_transcript29114_g1	Eukaryotic translation initiation factor 1 [Pteropus alecto]	2062.43	2076.18	2126.84	2057.13	2009.2	2031.71	1918.48	2086.09	2282.26	817.93	692.51	641.2	798.21	412.07	888.02	963.12	790.07	865.68	765.09	669.56	687.03	795.83	490.03	690.27	848.38	853.92
dani_f5p60_503_transcript14564_g1	.	1.22	2.14	1.98	0.69	0.62	1.19	0.84	0.69	0.45	913.78	1303.52	1179.62	1800.46	3955.89	2999.7	1657.01	3295.32	85.14	1018.73	1169.23	929.14	1899.52	2359.08	2584.97	1692.95	2115.1
dani_f16p60_787_transcript29895_g2	Zgc:153867 protein [Danio rerio]	694.83	692.73	732.32	646.67	655.75	669.44	731.92	701.64	665.84	1496.38	1518.65	1277.19	1540.17	1068.18	1892.32	2184.67	1285.76	1036.43	1404.06	1716.81	1141.03	1088.23	956.17	1491.02	1962.5	1652.04
dani_f66p60_907_transcript29718_g1	ferritin H subunit [Andrias davidianus]	1277.01	1235.12	1241.79	1261.47	1324.41	1351.49	1231.02	1190.82	1264.86	1150.48	889.34	1092.02	1053.9	939.66	1158.15	1017.25	1213.97	908.4	1136.17	1438.54	1256.35	1026.56	958.1	1382.09	1255.41	1059.93
dani_f4p52_1677_transcript27451_g1	creatine kinase M-type [Pelodiscus sinensis]	23.92	7.09	8.8	8.85	17.15	6	42.01	33.07	14.17	207.51	1830.99	672.46	1392.16	391.57	139.34	105.2	80	14832.1	991	473.93	815.24	4276.92	1267.24	490.68	1018.17	942.58
dani_f2p19_1758_transcript11034_g1	thyroid hormone down-regulated protein (gene 17) precursor [Xenopus laevis]	2.49	0	0.39	21.96	3.15	27.26	7.77	2.23	2.33	18.26	16.78	1679.63	2630.84	1852.03	1574.64	3809.54	1063.46	952.54	13.81	13.51	3194.08	1345.95	1668.03	1037.74	4665.22	4425.96
dani_f19p60_449_transcript14719_g1	cytochrome c oxidase subunit VIIc [Xenopus laevis]	2603.03	2394.28	1970.49	1931.34	1324.29	2272.1	2282.41	1847.2	1968.11	875.56	612.99	507.85	485.43	548.8	690.5	607.59	508	1583.99	765.26	543.67	572.83	589.23	524.45	643.88	596.09	669.77
dani_f16p60_1810_transcript9997_g1	actin, alpha cardiac muscle 1 [Xenopus laevis]	30.22	2.2	16.61	7.98	17.6	1.16	33.06	37.57	19.55	76.84	1268.42	551.78	1815.26	89.21	94.75	108.53	35.68	16715	652.26	342.86	490.31	4471.54	396.25	222.59	666.9	790.03
dani_f53p60_692_transcript30056_g1	PREDICTED: galectin-1-like [Sarcophilus harrisii]	0	1.34	0.78	0	0	0	0	0	0	2438.67	212.12	788.43	1159.64	3299.13	1274.45	1355.17	3790.38	76.9	2720.98	265.22	707.03	1629.8	3509.82	2553.85	1065.56	1874.79
dani_f12p60_971_transcript13400_g1	RNA-binding protein AxRNBP [Ambystoma mexicanum]	694.76	831.37	705.02	660.25	671.77	586.44	667.99	754.75	779.09	1334.83	1340.4	999.77	1413.92	1189.22	1704.47	2111.57	1354	692.47	1278.62	1796.13	911.07	898.42	1233.54	1144.86	1428.08	1444.12
dani_f3p60_1408_transcript28361_g2	60S ribosomal protein L17, partial [Bos mutus]	887.82	832.55	963.67	854.35	729.25	922.74	727.01	732.98	813.63	1561.11	1199.56	1222.3	1257.27	1206.08	970.53	1309.77	1271.99	902.34	1508.59	1238.79	1209.68	1386.3	993.79	1006.48	1180.68	1120.6
dani_f2p59_2709_transcript5520_g1	PREDICTED: chymotrypsin-like elastase family member 1 isoform X1 [Xenopus tropicalis]	1.82	2.28	11.66	10.03	1.51	15.54	2.49	0.37	0.57	1298	3922.23	936.24	3647.7	497.87	1168.75	1026.46	689.68	768.14	1208.06	4786.98	1599.2	1348.33	515.38	572.14	962.49	2867.49
dani_f6p60_783_transcript29960_g1	PREDICTED: fatty acid-binding protein, brain [Falco cherrug]	2213.94	3094.52	2545	3235.69	3615.3	1637.97	4111.58	3972.63	2795.55	24.19	33.33	30.66	17.64	10.59	19.61	16.62	67.38	200.25	21.66	23.93	24.85	55.33	16.8	15.48	24.93	17.48
dani_f540p60_844_transcript13467_g1	ferritin L subunit [Andrias davidianus]	240.86	64.62	42.8	94.86	118.17	134.3	60.09	49.75	209.5	3844.97	2016.58	847.7	1674.88	1395.19	530.74	962.6	1012.01	576.95	3409.36	2309.01	1691.24	1273.12	1425.45	606.61	1268.54	1756.37
dani_f9p60_873_transcript29721_g1	PREDICTED: galectin-4-like [Xenopus tropicalis]	0.41	2.1	0	0.38	0	0	0.14	0.61	0	1091.77	456.72	1222.23	1776.34	331.04	2015.45	1097.61	2445.36	99.21	2010.25	680.2	1486.9	2608.18	1024.7	4118.33	2543.08	2289.65
dani_f11p60_838_transcript29683_g1	Wu:fj06d02 protein [Xenopus laevis]	699.57	883.56	942.21	562.47	576.32	629.9	771.4	747.83	673.49	1709.84	1516.39	933.9	1050.35	1025.67	1145.57	1630.33	1036.4	813.61	1608.11	1711.64	890.39	987.16	892.17	1060.88	1356.77	1009.16
dani_f2p42_2011_transcript9840_g1	collagen type I alpha 2 [Ambystoma mexicanum]	19.23	50.21	23.67	80	37.86	26.77	35.31	31.14	27	1313.4	1615.69	2140.4	2066	456	3725.91	4459.53	1989.69	498.02	895.07	1211.81	901.29	1007.29	289.11	1445.2	1446.6	1051.99
dani_f2p33_2085_transcript9527_g1	ACTG1 protein, partial [Homo sapiens]	1059.21	1386.49	1256.32	1210.37	1438.14	1103.65	1382.23	1434.72	1355.52	854	796.79	658.95	1034.38	629.84	1029.2	1782.35	766.54	494.64	982.05	1275.69	526.6	697.58	684.14	700.31	1206.47	1083.76
dani_f21p60_1706_transcript27357_g1	Tubulin alpha-1C chain [Fukomys damarensis]	2866.35	3003.32	2646.77	2697.64	2714.17	2386.39	2817.63	2801.47	2362.48	134.02	103.06	160.32	141.23	73.37	160.4	171.17	179.53	295.92	137.48	127.73	103.95	174.08	63.85	135.16	166.13	110.18
dani_f13p56_638_transcript30265_g1	MGC82582 protein [Xenopus laevis]	54.57	1.25	52.85	8.14	42.62	2.56	51.41	61.76	30.34	78.94	1261.99	567.89	3466	147.79	249.66	163.63	41.39	11607.4	387.02	188.88	215.26	6794.18	430.16	98.74	223.17	374.07
dani_f3p43_2695_transcript22108_g1	LOC447981 protein, partial [Xenopus tropicalis]	645.01	723.85	797.19	686.41	606.56	731.9	581.24	581.15	699.37	1498.05	1071.98	1275.43	1339.81	1158.43	934.66	1163.07	1265.84	734.3	1465.06	1214.36	1234.29	1457.14	1049.53	1047.02	1128.68	1029.43
dani_f5p60_786_transcript29950_g1	PREDICTED: LOW QUALITY PROTEIN: 40S ribosomal protein S29 [Pteropus vampyrus]	1204.29	925.4	1209.44	941.79	709.96	1084.47	735.18	760.73	839.13	1225.71	967.17	1036.57	1084.77	1155.57	870.48	1089.8	992.88	842.29	1272.71	1004.32	1036.15	1158.25	917.9	802.61	1064.82	1016.83
dani_f20p60_1066_transcript13078_g1	PREDICTED: uncharacterized protein LOC104401397 [Nestor notabilis]	2468.74	2212.72	2305.93	2252.89	2003.33	2356.41	2284.95	2331.22	2502.66	271.6	229.16	232.26	387.05	123.68	404.61	464.97	335.59	282.1	275.94	251.61	249.03	404.3	152.56	293.67	427.45	377.84
dani_f4p60_709_transcript30152_g2	40S ribosomal protein S9 [Chelonia mydas]	559.89	606.99	573.77	435.96	501.11	608.97	347.54	383.12	468.27	1730.58	1411.05	1045.25	1502.99	1177.27	995.79	1344.63	1302.09	1119.03	1513.72	1384.37	945.49	1298.72	1134.34	1018.82	1201.95	966.62
dani_f16p60_1191_transcript12775_g1	RecName: Full=Glutathione S-transferase P 1; AltName: Full=BBGSTP1-1; AltName: Full=GST class-pi	342.58	498.14	352.02	408.58	599.4	234.15	424.27	350.97	384.03	1973.67	1643.18	1073.09	1653.73	350.94	1372.25	1836.38	1340.73	467.63	1642.04	1717.18	1083.82	889.1	363.78	992.94	1491.46	1572.31
dani_f8p60_980_transcript13366_g1	cold-induced RNA-binding protein [Pachytriton brevipes]	838.78	856.42	838.23	736.02	873.63	846.99	892.05	981.4	911.94	967.41	907.22	722.54	1169.63	830.94	1371.91	1810.43	967.64	603.34	903.4	1079.27	681.88	784.52	866.99	943.71	1223.05	1096.83
dani_f49p60_6014_transcript15293_g1	myosin, heavy chain 4, skeletal muscle [Xenopus tropicalis]	7.46	0.56	4.31	2.05	2.01	2.57	3.48	5.63	10.8	86.7	2590.96	425.65	1939.33	182.29	141.92	115.14	11.2	11123.1	497.18	574.96	562.11	3475	1107.55	201.59	711.68	740.93
dani_f9p60_2592_transcript22698_g1	PREDICTED: polyubiquitin-like [Monodelphis domestica]	1370.23	1313.62	1294.93	1213.27	1376.23	1308.28	1298.44	1324.33	1245.87	836.94	922.25	676.37	776.03	640.64	711.96	869.32	689.29	776.67	721.1	996.41	660.97	627.22	652.58	551.92	786.92	721.1
dani_f11p60_471_transcript30752_g1	.	1813.82	1526.92	1811.92	1607.19	1059.12	1631.94	1131.17	1264.38	1229.39	977.54	667.92	553.76	759	737.93	530.97	684.26	571.8	472.08	900.16	689.4	658.79	707.4	602.06	469.13	648.92	650.86
dani_f17p60_2445_transcript23702_g1	SPARC precursor [Xenopus tropicalis]	195.35	253.42	208.09	310.47	304.51	211.44	261.08	245.97	234.77	1537.8	1315.58	1748.62	1824.7	394.5	2670.03	2916.72	1563.51	484.32	961.67	999.81	867.28	959.95	229.9	1238.9	1266.1	875.82
dani_f17p60_1419_transcript12170_g1	PREDICTED: creatine kinase B-type isoform X1 [Cariama cristata]	2716.73	2748.62	2902.95	2438.79	2562.85	2712.72	2400.51	2320.34	2430.48	19.21	18.21	39.06	21.08	28.89	16.39	15.33	80.54	261.94	15.4	19.13	16.84	64.63	22.43	12.01	29.46	24.49
dani_f4p60_629_transcript14186_g1	LOC100145142 protein [Xenopus tropicalis]	63.03	1.29	46.55	8.38	26.41	0.48	42.93	52.03	26.87	47.42	1431.89	549.07	1892.2	61.53	156.65	107.33	26.44	13264.1	294.77	265.47	159.86	3920.61	199.86	55.97	151.01	375.63
dani_f13p60_1098_transcript29228_g1	PREDICTED: histone H3.3-like [Aotus nancymaae]	2097.95	1740.04	2020.33	1711.66	1610.79	1843.52	1884.13	1911.8	1927.86	316.5	332.19	258.6	345.96	210.44	419.95	474.04	320.78	342.53	321	399.13	278.2	316.72	260.14	344.16	443.71	383.49
dani_f9p60_1611_transcript27691_g1	PREDICTED: actin, alpha cardiac muscle 1 [Anolis carolinensis]	28.54	3.16	18.1	8.49	20.07	1.86	47.6	42.78	17.44	103.89	1267.38	378.05	1135.1	132.5	107.79	74.71	60.88	11164.2	593.35	336.89	398.97	4031.91	618.5	319.33	729.16	857.36
dani_f2p18_2784_transcript21099_g1	PREDICTED: heat shock protein HSP 90-beta [Sarcophilus harrisii]	1351.3	1600.58	1455.71	1402.78	1421.06	1290.54	1274.06	1395.17	1467.96	715.88	717.75	454.39	532.44	448.78	435.99	678.84	515.41	890.03	735.97	851.2	411.73	396.74	501.84	362.58	553.66	618.2
dani_f22p60_523_transcript30526_g1	cytochrome c oxidase subunit 6a polypeptide 1 [Xenopus tropicalis]	989.52	1265.28	1151.1	1130.35	1314.95	1182.66	1325.62	1191.4	1296.86	806.68	906.69	452.16	672.74	484.92	480.78	600.79	530.72	1365.69	659.58	821.96	511.08	734.46	586.49	437.16	626.81	681.6
dani_f23p60_1335_transcript28518_g1	triosephosphate isomerase [Gallus gallus]	926.77	1104.37	971.86	960.1	1210.98	1000.8	1016.86	1043.24	1070.9	369.33	673.19	381.8	702.61	267.48	328.84	454.58	348.95	3386.55	645.14	487.55	581.61	1601.24	612.83	410.98	774.91	793.97
dani_f13p60_757_transcript13897_g1	PREDICTED: lipocalin-like [Chelonia mydas]	1029.26	1422.2	1137.78	1263.22	915.78	708.88	1390.54	1294.29	1168.86	838.12	1052.99	1131.31	697.28	925.36	620.92	656.42	928.53	328.27	596.26	621.34	404.14	394.33	256.89	668.66	659.35	518.68
dani_f6p60_1098_transcript13054_g1	PREDICTED: cold-inducible RNA-binding protein isoform X1 [Macaca nemestrina]	1798.37	2064.24	1701.88	1642.15	1841.77	1646.54	1746.05	1929.74	2080.37	282.02	252.82	228.39	264	131.13	292.25	362.44	231.06	458.59	268.74	286.54	236.28	264.64	161.97	221.72	320.09	316.29
dani_f33p60_1115_transcript29146_g1	PREDICTED: uncharacterized protein LOC104401397 [Nestor notabilis]	1954.27	1763.71	1834.78	1769.14	1482.52	1801.09	1623.04	1732.99	1847.86	249.07	221.88	240.91	368.84	127.45	356.26	469.29	269.45	272.92	270.75	259.67	208.61	314.1	141.39	277.91	373.31	351.05
dani_f33p60_1589_transcript11585_g1	PREDICTED: heterogeneous nuclear ribonucleoprotein K isoform X3 [Sturnus vulgaris]	1471.56	1319.87	1599.35	1338.3	1417.99	1362.16	1581.64	1605.43	1454.74	410.49	389.58	331.56	603.47	320.64	499.35	779.1	398.29	340.25	377.13	495.23	275.9	489.48	321.34	361.24	565.33	472.49
dani_f17p60_436_transcript30724_g1	mitochondrial ATP synthase subunit f [Ictalurus punctatus]	1344.07	1256.15	1470.6	1335.16	1156.71	1410.08	1126.8	1190.07	1202.56	526.83	541.48	432.71	557.12	525.26	360.9	524.3	423.6	956.74	512.74	534.63	482.24	658.99	481.45	357.93	466.14	519.26
dani_f8p60_2526_transcript6514_g1	PREDICTED: probable ATP-dependent RNA helicase DDX5 [Tupaia chinensis]	1086.47	1278.21	1177.72	1109.64	1282.21	1187.86	1214.14	1238.46	1389.49	574.9	491.15	505.93	628.99	571.15	569.29	580.46	681.79	347.14	519.3	603.33	448.73	531.04	565.67	504.98	502.53	589.35
dani_f36p60_1131_transcript29095_g1	PREDICTED: cold-inducible RNA-binding protein isoform X3 [Merops nubicus]	3264.04	326.6	2274.16	268.75	2133.28	137.06	2208.77	2469.83	3527.26	41.65	192.5	45.58	302.9	5.04	304.25	397.71	299.42	529.99	45.04	238.12	31.5	284.02	5.7	212.39	286.22	346.87
dani_f456p60_638_transcript14081_g1	peripheral myelin protein 2 [Xenopus laevis]	330.76	500.62	314.75	349.27	432.5	445.4	490.65	342.93	415.94	942.02	626.33	571.01	1867.54	500.66	1356.92	2175.81	1158.43	203	826.06	569.77	597.32	1298.39	362.58	856.15	1140.97	1352.62
dani_f2p60_1324_transcript12571_g1	thyroid hormone down-regulated protein (gene 17) precursor [Xenopus laevis]	1.11	0	0	9.8	1.01	13.43	3.87	0.73	1.26	19.45	2.03	1349.24	1783.55	1694.47	660.01	1520.63	1163.59	340.75	8.73	0.4	2731.02	1563.5	1751.73	643.2	2199.63	2533.35
dani_f6p60_1327_transcript12515_g2	PREDICTED: macrophage-capping protein [Alligator sinensis]	23.26	35.46	38.75	31.97	34.67	34.82	40.94	28.08	30.24	2505.44	1287.74	795.54	1777.48	846.72	637.16	1023.44	701.24	401.44	2162.61	1459.32	1268.05	1257.51	627.91	568.39	1089.94	1246.87
dani_f9p60_4912_transcript15658_g1	PREDICTED: elongation factor 2 [Ornithorhynchus anatinus]	782.79	894.56	795.89	718.99	709.55	648.19	713.24	741.51	795.15	1021.3	981.9	667.27	610.24	715.2	702.42	856.05	947.06	767.06	933.12	1057.52	565.6	434.07	789.91	542.85	715.94	787.2
dani_f2p47_2631_transcript5957_g1	40S ribosomal protein S2 [Xenopus tropicalis]	255.38	305.26	427.16	325.45	298.2	305.58	312.41	236.81	376.8	1235.63	889.2	944.41	1008.58	880.47	865.15	1096.29	1307.58	611.5	1191.19	987.06	913.53	1069.58	811.33	924.12	1014.87	1105.84
dani_f7p60_746_transcript30036_g1	PREDICTED: cold-inducible RNA-binding protein isoform X3 [Merops nubicus]	1627.04	2591.27	1947.65	2179.91	1983.51	2116.52	1623.95	1846.97	1791.93	95.22	110.82	80.79	111.24	86.98	73.77	121.45	106.63	324.94	96.9	158.37	80.99	116.28	103.16	56.72	91.92	97.93
dani_f32p60_452_transcript14535_g1	PREDICTED: cytochrome c oxidase subunit VIc isoform X1 [Xenopus tropicalis]	1234.57	1234.54	1515.5	1311.99	1340.61	1548.1	1261.66	1315.17	1217.86	366.76	482.47	308.29	470.89	361.96	338.3	455.08	289.34	1009.85	376.91	433.55	334.85	641.07	296.59	285.85	460.48	435.29
dani_f54p60_508_transcript14468_g1	PREDICTED: protein S100-A10 isoform X1 [Odobenus rosmarus divergens]	685.97	602.46	780.38	722.66	662.71	549.86	606.74	561.02	465.17	1046.9	762.88	794.16	1327.49	599.91	792.63	1033.19	621.27	679.7	845.7	729.6	666.87	1097.69	388.44	520.91	827.69	768.66
dani_f40p60_1145_transcript29040_g1	high mobility group protein-2 (HMG-2) [Ambystoma mexicanum]	1255.38	1306.14	1292.65	1232.9	1182.21	1167.44	1467.37	1488.19	1294.93	435.51	376.14	397	571.56	228.4	553.37	719.41	328.49	294.08	429.45	454.43	395.82	453.21	257.94	433.15	606.89	454.62
dani_f25p60_876_transcript13557_g1	NADH dehydrogenase (ubiquinone) 1 alpha subcomplex, 4 b [Xenopus laevis]	1325.39	1321.05	1449.78	1324.74	1335.29	1426.33	1272.86	1225.98	1342.32	441.68	452.78	255.97	501.2	228.68	282.82	368.52	292.76	926.97	419.51	468.31	334.61	598.89	266.04	245.81	412.44	492.58
dani_f2p18_2129_transcript9195_g1	tubulin beta-4A chain [Xenopus tropicalis]	1385.28	1583.35	1439.91	1391.05	1762.68	1287.6	1631.39	1679.05	1531.5	330.55	290.62	248.54	393.82	239.68	304.79	345.73	326.69	277.68	281.16	305.92	311.54	372.72	256.79	279.29	345.89	347.2
dani_f49p60_1161_transcript12837_g1	.	2000.02	1591.25	2013.44	1575.26	1337.08	1748.87	1561.35	1668.62	1746.57	191.15	203.86	164.47	294.84	82.8	360.36	438.74	216.33	181.41	192.5	213.65	142.06	171.02	100.78	200.82	278.26	265.32
dani_f36p60_572_transcript14330_g1	PREDICTED: cytochrome c oxidase subunit 6B1 [Chinchilla lanigera]	943.6	1177.08	1166.54	1119.15	896.22	1117.57	878.97	963.51	1000.08	693.06	560.79	483.21	650.14	500.68	406.49	555.06	445.85	865.46	708.56	541.79	497.73	689.81	444.8	369.87	523.29	546.84
dani_f13p60_577_transcript14309_g1	PREDICTED: leukocyte cell-derived chemotaxin-2-like [Calypte anna]	9.74	7.41	16.08	34.61	6.95	12.88	6.94	8.76	4.88	2594.96	1928.82	369.52	2186.97	571.09	393.31	878.07	261.78	439.39	2187.97	1986.71	595.2	1343.01	423.12	288.7	1158.35	960.4
dani_f13p60_1799_transcript27098_g1	PREDICTED: fructose-bisphosphate aldolase A [Chrysemys picta bellii]	832.3	868.28	598.75	802.44	857.16	672.77	920.78	880.52	920.59	133.57	658.6	278.34	616.29	134.18	196.85	154.82	180.06	5288.43	294.6	196.96	362.8	1358.38	341.66	220.92	445.14	409.89
dani_f4p48_386_transcript14827_g1	6.8 kDa mitochondrial proteolipid-like [Scleropages formosus]	997.16	1044.04	1200.96	1359.95	1315.57	1056.6	960.08	1079.44	1113.33	508	508.97	394.55	598.61	450.17	364.1	543.06	366.57	825.45	513.83	543	424.25	655.81	409.08	331.42	487.34	500.21
dani_f3p52_664_transcript30240_g1	PREDICTED: translocon-associated protein subunit delta isoform X1 [Xenopus tropicalis]	330.13	357.19	642.14	486.54	253.93	573.47	251.58	551.14	628.86	797.6	1232.9	825.06	569.25	1163.1	488.61	1166.54	1098.74	385.75	606.82	1136.66	772.82	430.62	923.19	467.91	1020.14	897.16
dani_f4p60_479_transcript30642_g2	PREDICTED: 40S ribosomal protein S17 isoform X2 [Chrysemys picta bellii]	1584.11	1378.79	0	0	1150.51	0	1218.29	0	0	2127.4	2.34	0	1991.27	0.9	1536.03	0	30.17	1282.39	2096.5	0.27	0	2066.29	0.67	1521.33	0	0
dani_f6p60_512_transcript30561_g1	PREDICTED: ATPase inhibitor, mitochondrial [Gallus gallus]	975.76	1156.56	1021.08	1009.25	1191.97	1065.75	978.31	1047.15	1120.77	502.2	528.34	351.76	577.77	464.6	368.08	498.72	409.98	895.78	496.55	505.76	350.89	646.67	424.3	354.27	432.43	467.54
dani_f11p60_897_transcript13592_g1	PREDICTED: glutathione S-transferase Mu 3-like isoform X1 [Alligator sinensis]	410.54	430.95	601.75	488.78	447.42	654.95	430.18	497.32	440.13	868.31	874.99	800.5	953.08	788.81	638.84	1035.92	601.55	456.98	754.32	888.47	721.97	958.83	670.87	612.47	903.44	594.1
dani_f24p60_1759_transcript27159_g1	ATP synthase subunit beta, mitochondrial [Xenopus tropicalis]	934.72	1045.15	857.12	864.67	884.12	794.39	895.69	915.8	984.51	649.71	616.42	377.66	540.51	440.81	452.56	582	575.28	873.27	570.19	587.5	390.21	535.9	482.85	444.34	595.25	589.51
dani_f25p60_465_transcript30738_g1	uncharacterized protein LOC569770 [Danio rerio]	26.05	91.01	80.96	67.8	82.48	62.6	71.41	36.05	67.72	1798.38	1421.62	712.97	1201.99	878.53	471.7	580.9	613.99	1514.99	1502.78	1233.29	879.31	983.49	832.24	465.72	858.95	926.63
dani_f8p60_2078_transcript9501_g1	PREDICTED: LOW QUALITY PROTEIN: actin, cytoplasmic 2 [Bison bison bison]	927.69	1072.67	862.84	883.12	908.13	961.28	777.47	944.04	827.26	489.42	521.78	425.29	640.83	566.83	622.15	981.61	582.83	392.22	483.7	553.03	286.47	450.83	507.02	420.22	690.73	604.67
dani_f65p60_1801_transcript10372_g1	translation initiation factor eIF4A II [Xenopus laevis]	781.86	842.94	803.73	714.54	703.14	863.47	786.76	845.36	915.7	660.45	675.68	463.24	531.54	676.31	599.31	747.2	612.68	515.57	581.91	679.69	430.94	455.67	648.76	516.95	675.43	639.01
dani_f10p60_1861_transcript26789_g1	SET [Homo sapiens]	898.93	1016.32	890.87	784.93	845.61	813.07	845.54	940.44	975.62	588.76	596.46	378.08	537.92	372.26	624.28	797.17	489.29	452.71	545.03	703.27	370.54	361.9	460.9	436.84	600.54	623.23
dani_f4p60_3157_transcript19253_g1	PREDICTED: tubulin beta chain [Gekko japonicus]	1269.19	1662.86	1328.62	1377.27	1654.5	1269	1646.22	1636.36	1510.52	215.9	207.74	144.88	238.86	125.54	220.06	293.47	196.27	244.92	208.96	264.3	140.92	174.57	150.76	164.21	241.3	250.56
dani_f55p60_1944_transcript10256_g1	PREDICTED: cofilin-1 isoform X2 [Physeter catodon]	1058.62	1188.08	1118.61	1011.37	1251.52	1060.51	1244.38	1374.12	1318.82	342.37	339.4	252.16	415.78	189.42	500.24	607.77	340.9	271.58	362.93	429.02	249.19	292.15	235.74	354.06	472.82	466.42
dani_f21p60_970_transcript29509_g1	PREDICTED: stathmin isoform X1 [Ochotona princeps]	1543.37	1615.36	1982.43	1561.57	1429.27	1376.21	1573.33	1617.63	1666.56	119.55	89.14	135.57	259.79	32.18	207.22	295.03	112.69	128.81	119.44	108.79	113.61	181.09	35.29	121.16	181.55	128.98
dani_f6p60_1250_transcript28810_g1	RecName: Full=Troponin C, skeletal muscle	19.04	16.95	14.06	16.98	18.35	10.01	21.77	25.27	15.91	80.69	1081.34	426.08	1013.91	63.78	85.59	56.41	22.1	6892.47	496.57	296.6	600.1	2975.65	533.4	391.9	815.28	709.47
dani_f3p25_6266_transcript57_g1	PREDICTED: collagen alpha-1(I) chain-like, partial [Acanthisitta chloris]	10.31	23.99	15.41	47.77	15.76	15.07	15.23	13.61	12.99	915.86	1191.47	2086.32	1240.25	212.11	2118.94	2256.85	1188.02	391.64	548	865.17	698.83	549.14	131.99	762.82	736.03	503.58
dani_f63p60_1185_transcript12934_g1	PREDICTED: calmodulin [Egretta garzetta]	1635	1577.14	1806.32	1781.1	1564.42	1651.19	1392.04	1635.71	1405.65	107.83	111.85	90.41	140.21	44.21	126.05	168.04	97.61	220.99	113	136.64	102.2	130.08	72.77	96.62	148.73	155.62
dani_f45p60_1048_transcript13148_g1	Chain E, Crystal Structure Of The Heterotypic Nucleosome Containing Human Cenp- A And H3.3	1092.99	966.76	1062.39	882.79	748.61	1073.74	708.45	912.62	894.73	491.12	575.97	394.22	535.19	389.88	520.96	713.09	425.76	390.82	450.28	565.33	424.82	431.49	469.59	371.79	541.15	433.27
dani_f2p34_2523_transcript23031_g1	larval type I keratin [Rana catesbeiana]	0.21	0.92	1.27	2.99	0.86	4.66	0.63	0.42	0.58	1593.15	828.37	440.49	1553.06	302.71	1243.04	1333.17	730.83	303.46	1443.28	432.97	548.47	992.05	443.75	855.67	1555.99	1573.23
dani_f2p35_3671_transcript1705_g1	.	494.56	459.22	315.38	546.11	253.26	356.83	265.87	379.05	466.76	852.5	802.03	721.83	674	467.26	880.3	556.28	1116.01	519.57	763.65	663.91	559.13	575.17	775.11	1072.88	819.92	588.38
dani_f3p38_576_transcript14371_g1	Chain A, Solution Structure Of Calcium-s100a13 (minimized Mean Structure)	24.74	33.08	40.89	35.64	23.08	51.85	26.43	27.56	34.35	1952.64	1457.68	780.56	1863.53	976.68	429.75	385.94	523.81	22.96	1427.82	1233.95	1207.08	1094.08	607.39	299.27	382.75	993.09
dani_f43p60_1895_transcript26426_g1	PREDICTED: LOW QUALITY PROTEIN: actin, cytoplasmic 2 [Equus przewalskii]	663.37	661.1	604.54	597	553.69	544.88	635.25	575.79	666.59	617.33	659.9	591.05	682	580.21	899.18	677.69	651.85	377.96	555.36	617.12	430.2	465.02	624.94	626.9	661.83	575.34
dani_f46p60_1287_transcript28711_g1	fast skeletal troponin C beta [Xenopus laevis]	10.65	1.66	4.87	4.27	9.71	2.02	23.85	15.53	8.83	35.94	892.47	198.16	798.35	51.41	104.47	34.68	17.24	7266.97	308.59	418	387.24	2568.65	822.2	404.91	645.87	759.34
dani_f38p60_766_transcript29966_g1	ATP synthase subunit O, mitochondrial [Xenopus tropicalis]	1088.84	1050.9	1067.75	1100.69	1018.48	1227.84	1016.25	984.82	1007.27	410.12	326.72	258.18	401.12	346.12	283.65	344.42	316.95	660.71	412.85	313.87	273.93	523	336.18	260.35	349.82	403.23
dani_f3p60_1101_transcript29156_g2	guanine nucleotide-binding protein subunit beta-2-like 1 [Xenopus tropicalis]	418.65	380.21	364.02	330.93	305.1	358.68	356.8	295.65	364.56	1012.19	667.49	661.19	756.51	674.04	786.12	846.74	865.86	582.77	855.39	771.99	577.73	612.87	617.65	801.98	702.71	654.79
dani_f3p48_1713_transcript27312_g1	ribosomal protein S27-3 [Salmo salar]	523.85	460.58	527.37	466.12	363.4	484.72	372.59	392.48	439.16	830.58	677.86	679.95	699.15	745.56	551.34	695.21	698.64	530.69	783.83	680.51	702.86	752.56	575.21	559.38	641.35	590.83
dani_f15p60_1463_transcript28215_g1	PREDICTED: interleukin enhancer-binding factor 2 [Protobothrops mucrosquamatus]	952.74	1030.08	970.28	840.59	910.09	834.48	946.91	1011.32	1025.62	445.22	404.79	339.35	475.4	307.27	430.43	622.37	439.14	349.17	401.96	430.12	289.55	369.85	330.27	348.12	486.01	430.1
dani_f2p22_2651_transcript5959_g1	PREDICTED: galectin-4-like [Xenopus tropicalis]	0.14	1.39	0.94	0.34	0.1	0.13	0.06	0.19	0	563.46	664.91	782.71	543.39	777.83	997.8	766.85	1357.25	47.01	955.63	1119.16	999.3	823.1	1373.47	1190.7	1071.08	1316.2
dani_f19p60_1431_transcript12144_g1	histone H2A.J [Mus musculus]	1529.5	1061.83	883.29	1673.66	1307.02	1004.51	1316.65	1515.61	1551.02	160.83	133.7	216.75	193.51	99.79	238.6	285.85	264.36	269.09	158.92	149	205.16	179.2	146.41	193.16	280.44	280.41
dani_f20p60_2101_transcript25334_g1	PREDICTED: DBIRD complex subunit ZNF326 [Chelonia mydas]	962.98	1018.25	1035.53	991.09	909.86	927.9	967.72	983.61	996.42	411.31	393.65	318.42	437.38	275.8	417.81	532.53	371.18	398.05	382.14	443.11	264.83	398.63	283.69	312.41	413.66	375.53
dani_f5p60_775_transcript13867_g1	somatostatin precursor [Gallus gallus]	1435.44	1533.96	1670.37	1544.66	1729.85	1589.73	1767.81	1846.64	1930.06	0	0	0	0.13	0.12	0.12	0.13	29.34	56.07	0	4.04	1.9	19.55	3.04	1.82	3.86	1.96
dani_f7p60_1902_transcript10497_g1	PREDICTED: alpha-enolase isoform X1 [Calidris pugnax]	899.82	996.36	819.16	826.16	923.54	827.89	842.4	864.11	949.8	483.12	453.26	295.56	504	248.42	408.83	516.35	375.11	790.41	468.17	464.66	293.73	461.54	258.47	328.93	413.96	410.43
dani_f2p60_1099_transcript13205_g2	RecName: Full=Peroxiredoxin; AltName: Full=Animal blastomere protein, 25 kDa; Short=ABP-25; AltName: Full=Thioredoxin peroxidase; AltName: Full=Thioredoxin-dependent peroxide reductase	749.09	573.62	597.64	709.94	534.31	597.31	619.96	695.1	669.57	798.48	455.25	460.56	948.44	306.9	588.6	889.8	547.1	180.02	691.44	471.92	420.51	690.16	264.41	421.48	593.76	545.5
dani_f27p60_412_transcript30875_g1	PREDICTED: ATP synthase subunit e, mitochondrial [Anolis carolinensis]	1096.68	938.14	1208.95	974.94	856.85	1067.42	900.38	913.89	965.92	381.49	372.07	293.57	341.51	327.38	260.48	341.24	267.34	699.86	364.93	370.6	307.2	459.17	324.82	255.94	379.91	349.42
dani_f2p18_1801_transcript26864_g1	PREDICTED: vimentin, partial [Opisthocomus hoazin]	644.88	593.88	653.02	551.63	563.57	584.33	599.78	543.69	640.12	495.38	521.43	741.15	518.51	357.49	614.13	673.33	516.55	787.51	506.11	504.06	472.3	706.14	369.23	607.85	732.33	491.02
dani_f24p60_1352_transcript28517_g2	V-type proton ATPase 16 kDa proteolipid subunit [Xenopus tropicalis]	1389.96	1359.4	1398.14	1136.73	1423.7	1477.27	1294.73	1377.47	1423.93	156.79	254.47	88.15	159.44	118.36	145.25	165.57	109	241.13	141.19	279.55	96.69	115.38	165.62	108.79	163	169.12
dani_f2p60_1145_transcript12949_g2	PREDICTED: cold-inducible RNA-binding protein isoform X3 [Merops nubicus]	11.4	3186.52	1052.55	2825.43	1008.75	2699.84	1031.34	1045.45	9.34	290.93	70.19	272.26	98.37	74.03	107.01	139.94	1.62	1.46	295.98	82.24	209.21	96.53	99.39	82.57	94.14	2.35
dani_f3p56_505_transcript14483_g1	PREDICTED: 60S ribosomal protein L22-like 1 isoform X2 [Chelonia mydas]	565.05	604.63	587.45	606.13	390.97	573.87	465.33	465.42	509.95	591.42	429.39	576.04	595.94	441.85	602.63	793.05	666.69	539.04	657.86	395.42	558.37	725.18	362.7	563.32	664.21	533.27
dani_f2p25_1535_transcript11790_g1	PREDICTED: tubulin alpha-1A chain [Clupea harengus]	633.33	703.19	504.18	540.39	530.42	543.61	605.04	624.45	628.93	508.39	540.34	460.78	490.54	475.62	663.58	450.5	964.42	345.52	432.3	463.78	336.24	434.19	726.1	783.55	551.61	460.56
dani_f11p60_1639_transcript11384_g1	Heterogeneous nuclear ribonucleoprotein A3, partial [Ophiophagus hannah]	621.22	725.6	767.25	589.76	787.55	722.84	612.73	728.99	751	477.82	632.69	340.83	517.02	460.61	497.41	650.31	445.23	410.99	509.46	788.58	324.05	309.98	455.27	359.45	450.4	462.83
dani_f3p29_7886_transcript9_g1	transposase [Acipenser fulvescens]	3.82	4.41	4.92	4.45	3.51	2.78	3.69	3.9	4.32	727.26	878.28	933.51	292.12	872.93	1251.57	555.92	1185.47	51.5	819.45	1212.16	949.76	254.12	1460.07	1336.64	776.13	804.64
dani_f164p60_874_transcript13577_g1	PREDICTED: profilin-1-like [Alligator sinensis]	352.42	395.11	348.12	385.68	281.09	364.57	329.22	329.2	299.88	877.96	605.96	685.47	791.47	492.92	672.49	1010.77	600.79	262.13	821.17	699.35	679.78	665.23	387.52	590.86	768.43	675.67
dani_f93p60_991_transcript13181_g1	PREDICTED: myosin regulatory light chain 2, smooth muscle minor isoform [Lepisosteus oculatus]	631.55	571.21	679.2	636.38	560.88	664.5	554.09	588.27	566.83	535.17	617.68	438.93	627.73	415.16	576.32	727.54	393.47	464.49	490.38	688.93	384.68	475.84	370.58	389.04	631.42	628.46
dani_f10p60_606_transcript30424_g1	uncharacterized protein LOC415253 [Danio rerio]	613.33	738.48	657.75	665.85	741.16	707.09	692.22	687.73	727.38	551.68	487.24	324.65	552.17	326.02	363.52	482.61	370.22	879.03	468.05	448.6	380.86	526.34	389.98	368.32	516.16	541.47
dani_f19p60_1284_transcript12656_g1	60S ribosomal protein L4 [Fukomys damarensis]	1060.06	1128.47	0.05	0	914.5	0.16	906.48	0.2	0	2112.28	0.97	0.46	1335.02	0.63	1047.04	0.37	24.53	1139.45	1988.38	0.24	0.29	1275.06	0.18	1005.72	0.33	0.45
dani_f2p60_519_transcript30612_g1	PREDICTED: 14-3-3 protein beta/alpha isoform X2 [Lepisosteus oculatus]	1548.88	1321.11	1718.33	1479.66	1436.5	1600.16	1386.56	1517.98	1353.81	20.16	38.54	12.87	30.14	12.63	29.33	53.04	32.38	68.99	20.47	57.46	14.25	38.43	35.19	17.81	36.88	33.88
dani_f2p12_7096_transcript15233_g1	collagen type I alpha 2 [Ambystoma mexicanum]	7.04	22.33	12.1	34.75	16.43	13.26	16.97	13.39	15.03	775.03	732.49	1178.7	1125.15	177.53	1946.12	2267.12	971.41	220.81	479.53	536.36	466.6	548.99	110.58	785.51	734.33	503.75
dani_f8p60_1473_transcript28039_g1	eukaryotic translation initiation factor 5a-1 [Ictalurus punctatus]	526.92	507.24	578.45	538.2	534.54	520.11	522.18	514.96	516.07	559.7	413.06	446.01	565.55	385.88	557.17	735.81	556.9	379.33	557.04	473.91	461.77	596.46	410.38	521.29	634.35	632.59
dani_f13p60_526_transcript30536_g2	PREDICTED: transmembrane protein 258 [Nannospalax galili]	508.4	496.49	573.81	477.5	410.62	529.57	403.95	467.71	458.22	646.02	667.01	441.52	526.98	647.57	512.25	694.58	455.01	358.05	532.89	678.68	444.29	392.98	546.76	430.13	602.27	592.33
dani_f15p60_520_transcript14476_g1	PREDICTED: up-regulated during skeletal muscle growth protein 5 [Oryzias latipes]	780.78	710.49	823.43	752.91	672.67	732.32	658.63	684.65	687.39	466.7	426.02	293.43	484.49	385.33	329.34	418.87	319.63	579.56	455.44	454.19	320.83	527.7	299.77	311.48	431.4	401.65
dani_f2p24_3211_transcript3080_g1	major alpha globin chain [Ambystoma mexicanum]	160.75	1.22	276.01	356.44	609.36	61.86	353.48	815.56	289.32	0.59	160.13	689.43	548.76	14.51	586.96	341.01	599.52	261.81	0.97	735.11	1096.34	1081.74	65.34	1406.78	2580.44	294.56
dani_f2p15_4270_transcript16256_g1	predicted protein [Nematostella vectensis]	8.86	8.1	4.31	11.25	3.4	11.56	7.45	2.69	3.22	2176.88	1596.4	428.8	998.14	449.85	351.99	561.32	473.27	277.18	1314.52	1363.77	598.42	421.29	461.88	189.52	607.86	935.31
dani_f13p60_873_transcript13628_g1	Transcription factor BTF3, partial [Ophiophagus hannah]	658.73	686.19	692.33	592.98	553.33	687.61	567.36	610.23	679.81	519.14	532.29	336.16	421.46	468.77	365.96	474.31	390	526.45	503.52	575.33	342.73	365.81	432.75	329.67	429.22	459.43
dani_f3p37_1723_transcript10868_g1	creatine kinase M-type [Pelodiscus sinensis]	8.15	2.62	3.91	4.64	7.7	2.66	15.23	12.65	5.67	82.75	863.6	267.9	592.02	139.07	56.17	42.56	35.95	6219.75	456.83	222.95	379.07	1851.62	574.48	223.49	440.71	431.74
dani_f20p60_1760_transcript10911_g1	PREDICTED: reticulon-1 isoform X2 [Manacus vitellinus]	1407.04	1532.5	1569.7	1476.36	1269.3	1562.84	1166.02	1358.98	1413.79	1.57	2.93	0.75	0.72	0.5	1.2	1.52	30.86	90.4	1.44	6.72	6.38	16.28	6.32	0.38	4.47	1.8
dani_f69p60_1209_transcript28839_g1	PREDICTED: L-lactate dehydrogenase B chain [Cricetulus griseus]	505.33	682.44	592.33	566.64	626.98	535.85	559.68	470.23	583.35	741.31	481.94	319.9	673.89	357.8	368.19	551.71	372.65	447.13	652.83	456.17	344.73	583.55	236.36	243.75	410.46	430.35
dani_f2p56_1400_transcript12266_g1	PREDICTED: nascent polypeptide-associated complex subunit alpha-like isoform X7 [Pantholops hodgsonii]	493.42	457.87	506.85	453.1	425.22	599.35	451.92	476.09	514.14	482.61	503.04	406	426.16	719.78	445.62	540.61	525.49	327.16	475.15	545.94	391.68	403.7	662.78	430.41	503.99	485.57
dani_f290p60_1900_transcript26233_g1	RecName: Full=L-lactate dehydrogenase A chain; Short=LDH-A	1107.26	1220.53	895.92	923.98	1092.83	1039.31	1056.08	1123.77	1243.95	29.32	121.86	85.16	185.05	78	45.13	29.06	64.58	1348.98	74.42	66.36	81.22	328.25	98.9	66.62	103.01	95.96
dani_f36p60_2711_transcript5390_g1	larval type I keratin [Rana catesbeiana]	0.43	1.3	7.22	3.08	0.22	2.26	0.6	0	0.18	781.23	1642.25	404.83	963.19	208.43	477.58	1078.28	235.35	176.78	878.02	2478.88	536.41	293.29	224.22	220.57	1035.81	905.9
dani_f5p60_2087_transcript25717_g1	PREDICTED: protein arginine N-methyltransferase 1 isoform X1 [Xenopus tropicalis]	740.96	862.4	775.79	660.6	688.36	661.21	649.81	725.78	804.63	361.8	417.84	250.31	368.18	296.91	355.21	482.66	340.69	386.1	340.81	477.99	229.69	299.79	311.72	248.45	380.18	400.71
dani_f41p60_1069_transcript29148_g1	PREDICTED: peptidyl-prolyl cis-trans isomerase B [Lepisosteus oculatus]	236.65	231.62	420.31	437.94	216.33	420.78	259.69	491.94	502.79	426.73	597.92	636.93	491.64	405.67	418.71	1080.83	713.53	168.34	365.39	619.75	577.19	363.4	350.92	335.64	813.59	755.53
dani_f3p60_1711_transcript11123_g1	annexin A1 [Xenopus laevis]	109.05	115.82	165.78	163.87	116.77	123.73	118.97	106.18	104.9	930	691.63	566.85	850.32	504.24	698.01	1047.23	683.29	265.24	806.49	695.22	512.16	568.25	407.31	430.12	683.37	813.53
dani_f40p60_845_transcript13659_g1	PREDICTED: histone H2A.Z [Falco cherrug]	1103.14	936.64	1072.38	969.2	913.33	944.28	968.18	1058.08	947.07	173.06	113.7	185.79	323.44	69.5	267.13	363.94	156.99	129.17	168.07	140.13	164.89	252.54	69.07	213.62	290.18	218.27
dani_f3p39_752_transcript13915_g1	PREDICTED: prostate stem cell antigen-like [Pelodiscus sinensis]	0.54	2.03	4.76	4.67	0.27	6.2	1.48	0.15	0.78	1728.5	1156.33	413.85	1158.9	460.46	227.47	470.19	378.23	229.99	1345.21	1357.58	668.5	749.46	338.72	145.27	469.31	781.79
dani_f10p60_1969_transcript26368_g1	PREDICTED: nucleosome assembly protein 1-like 1 isoform X1 [Peromyscus maniculatus bairdii]	651.17	698.64	738.36	638.77	652.07	707.29	631.22	654.63	688.17	365.31	363.63	280.21	361.51	297	368.49	496.59	364.26	302.99	388.04	406.33	238.83	328.83	325.7	306.12	410.77	408.58
dani_f29p60_821_transcript13737_g1	PREDICTED: LOW QUALITY PROTEIN: histone H3.3 [Felis catus]	1344.63	1042.31	1235.73	1097.87	852.48	1089.24	906.11	1022.66	885.77	136.65	138.92	138.39	216.04	78.1	163.95	238.2	114.15	146.17	134.69	153.91	125.98	185.27	79.06	127.81	193.23	132.77
dani_f2p15_2402_transcript24119_g1	PREDICTED: 14-3-3 protein beta/alpha-A [Astyanax mexicanus]	548.74	537.27	614.49	671.47	596.49	692.28	581.03	685.32	623.79	377.67	414.29	249.5	444.92	286.98	392.06	607.55	358.39	225.94	364	465.5	281.91	345.07	309.55	277.72	439.7	479.54
dani_f2p33_4260_transcript709_g1	.	382.93	408.1	348.77	384.39	192.68	347.61	192.4	327.36	406.67	446.13	746.46	451.34	290.78	328.63	598.85	517.25	777.08	410.3	483.06	598.33	337.96	288.25	687.49	685.26	694.93	530.52
dani_f7p60_427_transcript30874_g1	.	1091.56	892.3	1060.29	958.55	753.37	971.39	654.44	859.05	631.94	226.87	202.74	172.28	264.89	180.9	180.56	244.9	159.59	400.01	228.37	192.09	165.72	296.76	168.03	157.44	241.76	177.4
dani_f77p60_1630_transcript11392_g1	PREDICTED: cyclic AMP-dependent transcription factor ATF-4 [Struthio camelus australis]	429.29	387.35	287.36	331.89	356.28	357.92	313.68	350.44	411.97	750.73	420.75	408.83	526.22	478.2	429.98	486.66	621.7	301.9	563.24	377.87	415.83	454.24	465.64	405.51	502.72	484.75
dani_f46p60_1537_transcript11672_g1	uncharacterized protein LOC379455 [Xenopus laevis]	71.64	76.8	76.18	83.16	68.87	79.8	76.84	78.13	61.14	821.25	822.31	449.17	820.54	408.72	668.5	1076.13	489.54	256.31	733.11	911.27	432.84	465.18	353.36	407.48	784.72	704.29
dani_f2p12_841_transcript29879_g1	ribosomal protein L24 [Solea senegalensis]	324.05	289.26	296.17	289.59	245.86	329.7	269.28	236.71	285.3	715.41	512.82	570.46	523.85	563.41	377.86	437.35	474.47	353.1	664.69	487.38	553.86	615.62	430.06	378.43	458.08	452.92
dani_f26p60_786_transcript13824_g1	hematopoietic- and neurologic-expressed sequence 1 [Cynops pyrrhogaster]	677.28	695.37	745.08	754.47	746.23	649.11	789.75	789.58	723.44	305.62	236.74	277.18	341.88	172.63	316.03	450.34	239	170.77	250.45	251.47	230.02	273.85	157.72	223.74	355.84	300.29
dani_f30p60_1370_transcript28534_g1	voltage-dependent anion-selective channel protein 2 [Xenopus tropicalis]	498.1	763.26	553.76	720.14	580.11	565.8	559.89	569.75	588.01	362.14	361.17	244.01	318.24	204.9	247.08	363.29	243.5	757.64	370.43	369.37	262.85	348.22	257.87	220.37	358.96	343.63
dani_f23p60_1822_transcript10834_g1	PREDICTED: brain acid soluble protein 1 [Leptosomus discolor]	986.85	895.37	1021.47	913.01	1186.69	1095.08	1069.87	1318.16	1268.09	44.73	54.57	65.66	50.61	45.78	83.3	102.09	81.13	108.41	61.28	69.65	60.17	91.14	61.96	80.43	103.62	72.41
dani_f9p60_658_transcript30262_g1	macrophage migration inhibitory factor [Andrias davidianus]	601.61	707.38	690.87	656.9	619.82	645.89	602.31	614.92	622.49	387.14	288.7	303.7	362.41	233.9	298.86	385.01	274.65	278.64	359.87	316.02	269.14	295.57	184.74	263.59	321	288.11
dani_f28p60_1271_transcript28744_g1	PREDICTED: nucleophosmin isoform X1 [Picoides pubescens]	474.93	416.29	481.44	432.73	397.13	366.21	415.74	400.53	411.34	468.97	380.69	297.82	526.06	332.71	439.31	623.3	436.91	281.75	470.32	446.15	292.91	529.09	295.78	345.75	443.24	439.04
dani_f2p40_1546_transcript27970_g1	PREDICTED: neuromodulin [Alligator mississippiensis]	1104.08	1087.41	1158.02	1036.37	1144.21	1049.63	1256.68	1298.34	1288.17	9.67	11.25	19.95	7.3	5.14	13.12	8.59	37.26	101.26	15.48	21.84	22.7	25.46	11.98	10.85	26.4	12.06
dani_f10p60_363_transcript30992_g1	PREDICTED: NADH dehydrogenase [ubiquinone] 1 beta subcomplex subunit 1 [Pelodiscus sinensis]	675.53	699.99	911.99	777.79	524.31	881.83	641.62	699.22	666.75	328.82	293.87	181.77	248.61	281.62	166.67	247.91	189.51	400.87	265.29	323.76	207.21	258.71	263.29	131.98	237.15	267.57
dani_f2p13_4222_transcript16290_g1	Ouroboros 1, partial [Hynobius retardatus]	1.81	2.49	4.71	6.65	2.25	5.7	1.73	2.25	1.98	843.04	633.51	793.84	829.29	177.83	1009.33	1317.38	470.86	65.47	694.62	627.54	698.99	574.12	148.11	635.21	720.86	481.61
dani_f14p60_1806_transcript10754_g1	isocitrate dehydrogenase 2 (NADP+), mitochondrial [Xenopus laevis]	292.62	311.04	665.48	563.62	287.27	589.92	317.58	586.93	692	264.48	599.61	385.96	225.39	228.59	202.7	524.47	367.83	655.39	231.94	497.76	328.68	293.58	337.18	168.53	494.41	480.19
dani_f12p60_547_transcript14416_g1	diazepam binding inhibitor [Xenopus laevis]	885.11	731.04	801.4	826.51	903.35	689.47	980.7	957.46	871.53	202.46	129.75	146.85	230.98	104.96	183.66	245.3	161.39	173.01	182.15	164.98	153.59	236.8	85.89	161.53	198.67	180.3
dani_f3p36_456_transcript14672_g1	PREDICTED: cytochrome c oxidase subunit 8A, mitochondrial [Cavia porcellus]	573.54	670.31	741.24	716.25	784.82	720.44	671.45	751.32	732.06	258.34	213.48	187.04	321.49	190.54	249.06	349.29	243.36	178.15	234.54	219.52	199.93	206.7	172.81	251.71	327.84	294.9
dani_f2p60_617_transcript14263_g1	Small nuclear ribonucleoprotein F, partial [Bos mutus]	357.73	420.26	468.98	439.74	424.84	345.64	473.78	466.18	438.48	422.74	310.9	323.79	532.83	226.34	496.8	622.56	388.48	184.27	382.28	339.56	335.11	476.25	193.37	394.34	532.09	437.63
dani_f4p60_462_transcript30748_g1	small nuclear ribonucleoprotein G [Gallus gallus]	626.94	513.61	697.82	560.49	470.96	577.97	472.37	468.68	552.64	353.75	327.95	240.15	377.72	315.82	313.3	406.99	271.56	237.37	333.76	315.87	270.61	376.36	247.66	290.33	361.25	310.55
dani_f10p60_3288_transcript18711_g1	major alpha globin chain [Ambystoma mexicanum]	0.56	346.46	249.82	338.76	723.21	111.79	381.97	6.29	311.34	292.06	120.75	615.87	596.17	25.66	571.29	2.52	554.59	1.09	589.19	608.44	927.59	1116.04	112.45	1376.79	23.57	281.72
dani_f7p60_839_transcript29834_g2	thioredoxin [Bombina orientalis]	257.77	253.93	409.32	450.18	262.56	360.72	432.07	423.28	391.49	581.07	554.1	312.65	495.01	223.83	294.92	480.18	183.41	267.31	500.81	662.79	500.56	311.49	222.27	229.97	585.15	618.92
dani_f8p60_497_transcript14566_g1	PREDICTED: NADH dehydrogenase [ubiquinone] 1 alpha subcomplex subunit 6 [Ornithorhynchus anatinus]	455.28	501.73	453.61	481.1	443.27	450.32	356.8	406.46	462.31	467.24	380.15	305.77	421.82	392.35	252.56	327.86	381.87	444.53	397.66	337.45	347.67	373.5	373.17	294.56	358.58	328.17
dani_f5p60_2616_transcript22522_g1	60S ribosomal protein L18 [Xenopus tropicalis]	360.12	319.62	339.02	325.82	260.61	349.52	256.81	273.16	302.01	598.63	427.25	481.32	429.82	461.09	328.14	422.83	452.16	351.45	582.5	426.87	479.01	463.77	370.54	329.33	404.36	389.62
dani_f9p60_645_transcript14146_g1	ATP synthase subunit d, mitochondrial [Danio rerio]	487.94	517.68	575.42	491.51	470.11	564.33	502.02	466.3	462.95	368.9	344.88	238.12	365.17	320.14	216.84	313.97	274.39	537.34	339.08	339.27	270.05	432.65	321.02	218.7	336.77	328.24
dani_f6p60_652_transcript30258_g1	PREDICTED: glia maturation factor gamma [Chrysemys picta bellii]	694.7	581.21	758.75	628.53	648.43	798.71	618.61	686.21	646.99	201.4	222.1	168.4	318.87	242.19	245.16	286.23	218.4	222.48	203.08	273.06	157.66	288.94	194.36	237.85	268.42	238.51
dani_f8p60_754_transcript13898_g1	PREDICTED: small nuclear ribonucleoprotein Sm D2 [Aotus nancymaae]	585.78	526.83	587.78	473.58	457.05	578.92	468.94	523.29	585.04	346.54	314.55	232.49	334.52	314	285.31	369.04	299.51	337.15	292.1	357.68	247.65	281.81	321.87	255.99	335.9	318.73
dani_f2p18_570_transcript14321_g1	PREDICTED: ATP synthase subunit g, mitochondrial [Latimeria chalumnae]	374.2	429.05	407.64	343.68	352.7	352.09	317.04	337.97	354.11	540.97	487.86	314.89	395.92	342.95	321.76	370.23	367.17	583.81	484.67	417.14	311.28	337.19	371.43	289.51	359.31	373.66
dani_f3p55_2488_transcript23255_g1	PREDICTED: chymotrypsin-like elastase family member 1 [Anolis carolinensis]	0.91	0.14	6.65	2.94	1.18	5.72	1.04	0.1	0.28	153.73	1555.75	210.29	1445.01	141.5	487.03	461.64	296.14	301.61	145.12	1734.17	373.74	555.46	136.43	234.24	439.23	1201.15
dani_f2p20_2525_transcript7043_g1	peptidylaminoacyl-L/D-isomerase precursor, partial [Bombina variegata]	0	0.14	0.2	0.07	0.09	0.03	0	0.03	0	594.55	624.6	814.1	312.56	418.56	706.13	727.5	749.75	26.3	723.48	586.85	748.91	245.61	597.75	667.69	756.78	498.04
dani_f13p60_1199_transcript28929_g1	.	115.21	150.85	141.66	125.3	149.46	128.09	122.94	123.9	137.46	752.51	555.78	374.46	532.46	457.58	381.91	455.44	604.06	238.27	712.65	588.22	406.92	438.24	421.6	452.62	554.59	649.32
dani_f46p60_1844_transcript26612_g1	PREDICTED: T-complex protein 1 subunit epsilon [Chrysemys picta bellii]	509.99	486.88	526.94	446.68	481.03	505.11	487.44	495.22	510.55	363.65	296.14	266.68	368.26	229.22	266.44	387.34	306.26	388.86	336.33	304.78	253.89	445.93	211.04	250.65	343.19	298.32
dani_f7p60_2667_transcript22214_g1	PREDICTED: polyadenylate-binding protein 1 [Latimeria chalumnae]	332.49	372.15	359.15	312.82	327.9	338.42	356.03	341.78	359.97	407.29	437.43	348.35	332.05	449.88	373.99	436.29	474.05	297.44	407.97	508.79	279.59	273.1	468.75	315.1	399.91	407.91
dani_f20p60_732_transcript13980_g1	protein transport protein Sec61 subunit beta [Xenopus tropicalis]	304.05	324.81	327.14	311.76	248.53	336.42	260.85	285.52	287.57	505.99	447.25	386.45	408.32	495.38	380.35	533.7	419.32	190.96	443.88	494.85	323.22	312.88	422.95	334.63	428.39	421.41
dani_f18p60_959_transcript29515_g1	ATP synthase F(0) complex subunit B1, mitochondrial [Xenopus tropicalis]	561.81	583.2	642.34	627	552.42	665.21	576.71	548.33	565.8	261.59	250.72	192.3	269.45	174.35	197.79	278.06	211.16	466.95	262.43	277.48	200.07	307.4	185.49	187.03	250.1	256.29
dani_f2p21_2540_transcript6827_g1	KHDRBS1 protein [Homo sapiens]	692.84	661.37	585.42	550.9	517.03	547.37	652.29	668.56	691.35	241.35	277.34	169.96	198.05	208.16	252.37	305.82	237.15	266.54	230.32	308.03	172.35	145.65	242.48	187.63	259.32	278.17
dani_f53p60_2734_transcript5392_g1	PREDICTED: protein disulfide-isomerase [Ornithorhynchus anatinus]	195.05	177.61	232.86	159.91	188.47	182.29	192.83	188.1	228.69	436.8	690.2	332.32	386.96	549.51	437.49	505.57	415.49	239.86	398.59	827.27	287.22	209.32	705.38	349.95	440.05	488.55
dani_f12p60_1383_transcript12173_g1	RNA binding motif protein, X-linked isoform B [Alligator mississippiensis]	693.91	679.72	747.34	648.84	666.85	614.34	753.34	787.15	725.11	184.46	150.37	128.84	252.61	102.59	245.59	377.01	181.12	132.92	151.83	176.83	104.78	181.43	99.97	160.56	255.96	216.56
dani_f43p60_801_transcript29836_g1	.	1.45	65.72	5.92	5.42	4.24	6.66	1.78	2.57	2.63	1045.96	687.8	360.46	739.68	499.75	319.7	536.5	431.38	190.05	851.36	736.57	530.46	447.34	439.28	260.77	536.29	679.12
dani_f18p60_610_transcript14188_g1	PREDICTED: keratinocyte-associated protein 2 [Alligator mississippiensis]	185.26	208.01	190.78	202.55	171.59	209.71	170.39	187.01	197.29	596.64	546.5	400.43	529.47	459.26	418.11	492.23	423.99	258.58	461.67	504.35	347.06	371.48	416.35	376.1	440.11	443.05
dani_f19p60_477_transcript30728_g1	cytochrome c oxidase subunit VIIb [Xenopus laevis]	625.55	555.73	708.28	610.76	541.03	632.02	472.97	520.35	533.02	250.5	283.74	171.61	263.06	238.47	153.69	188.6	167.57	533.17	210.22	233.05	177.68	357.47	176.62	142.73	210.63	223.61
dani_f10p60_3906_transcript16927_g1	thyroid hormone down-regulated protein (gene 18) precursor [Xenopus laevis]	0.25	1.15	4.48	2.4	0.76	0.54	0.47	0.34	0.61	1013.9	1541.78	216.57	723.59	5.9	200.85	513.34	492.78	135.93	540.06	1390.46	343.29	251.21	6.52	91.28	701.31	963.48
dani_f16p60_788_transcript13818_g1	PREDICTED: peroxiredoxin-2 [Stegastes partitus]	505.67	516.76	568.53	529.67	581.31	474.12	545.65	582.81	566.11	147.37	157.25	217.98	218.53	77.02	268.19	149.44	298.21	266.65	219.43	348.62	289.57	288.22	125.42	507.68	399.42	187.71
dani_f2p25_1739_transcript10778_g1	uromodulin-like protein type 2 [Rana pirica]	0.24	1.68	6.37	3.56	1.15	8.13	0.5	0.32	0.31	416.35	814.68	223.4	1336.85	583.23	352.54	631.54	117.96	159.46	356.62	1052.82	334.17	624.69	491.33	149.09	769.79	579.11
dani_f5p60_577_transcript14306_g1	PREDICTED: NADH dehydrogenase [ubiquinone] iron-sulfur protein 5 [Cyprinodon variegatus]	370.36	407.71	398.01	401.01	307.97	439.82	352.68	411.84	397.69	406.92	321.97	295.77	344.99	403.72	251.42	337.08	344.9	278.52	361.58	321.32	314.81	304.56	319.45	264.55	321.79	325.51
dani_f15p60_456_transcript30767_g1	.	0	0.56	2.23	4.09	0.41	2.59	0.37	0	0	897.88	426.62	429.47	957.28	461.48	369.37	501.07	520.79	136.52	844.02	442.46	620.03	893.16	344.48	290.09	357.91	495.12
dani_f13p60_710_transcript30053_g1	ATP synthase F(0) complex subunit C3, mitochondrial [Xenopus tropicalis]	623.6	563.95	641.83	418.73	539.86	509.16	587.92	630.91	582.87	184.67	200.73	120.42	295.4	134.92	191.76	288.51	150.18	589.62	174.91	197.74	122.93	374.75	143.93	173.14	289.86	245.4
dani_f3p60_972_transcript29478_g1	MGC85216 protein [Xenopus laevis]	485.86	473.42	502.61	472.25	427.46	541.26	414.65	429.25	434.86	313.85	347.79	207.63	285.61	263.06	190.25	244.6	221.14	477.83	280.54	298.34	250.29	371.1	269.63	201.48	296.06	270.93
dani_f2p34_1585_transcript27761_g1	PREDICTED: uromodulin-like [Xenopus tropicalis]	0.13	0	0	4.61	0.04	9.17	0.71	0	0.8	30.61	23.94	492.7	1243.73	382.93	540.62	891.55	248.54	218.99	29	16.32	849.84	554.14	232.86	288.29	1454.85	1429.68
dani_f2p58_1976_transcript9973_g1	ATP synthase subunit alpha, mitochondrial [Xenopus laevis]	520.86	541.62	547.27	509.49	558.87	577.7	507.72	545.97	547.3	201.51	321.77	165.07	269.89	146.68	181.99	274.55	234.36	457.14	195.72	310.61	157.65	300.38	155.13	169.27	257.62	277.76
dani_f205p60_893_transcript13386_g1	PREDICTED: glutathione S-transferase P-like [Lepisosteus oculatus]	10.32	4.32	16.31	3.76	19.25	23.05	14.45	34.6	26.8	1878.54	414.42	46.68	1275.37	291.17	225.45	212.78	262.56	272.41	1641.69	484.48	51.51	789.74	261.12	203.8	206.12	207.3
dani_f11p60_2738_transcript5713_g1	envelope protein pan-Mars-Env2 [Didelphis virginiana]	23.5	24.11	15.29	3.33	4.81	146.16	130.05	29	29.27	290.75	90.1	121.01	25.21	964.64	1546.56	492.86	370.95	76	337.86	98.53	186	24.64	1001.53	1858.94	579.73	392.54
dani_f12p60_963_transcript29528_g1	serine/arginine-rich splicing factor 3 [Alligator mississippiensis]	697.72	645.24	670.84	594.28	581.91	628.56	654.2	690.24	693.14	192.21	170.79	134.67	224.46	118.43	204.18	282.84	155.14	145.91	185.94	213.03	138.29	169.46	115.23	151.61	204.47	199.73
dani_f2p50_1262_transcript28802_g1	probable ribosome biogenesis protein RLP24 [Xenopus tropicalis]	337.23	265.27	678.71	576.83	214.99	620.65	220.84	446.4	494.81	238.24	400.96	327.15	168.78	456.24	159.05	369.95	325.68	163.66	228.7	430.66	346.64	175.03	378.94	146.92	338.38	338.65
dani_f30p60_1337_transcript28603_g1	malate dehydrogenase 2 [Xenopus laevis]	364.8	407.76	390.64	335.35	385.99	351.53	364.15	386.66	402.96	338.77	409.04	219.85	271.91	273.41	240.62	311.15	282.65	661.6	323.88	377.6	220.54	323.62	304.6	222.46	306.37	329.47
dani_f15p60_443_transcript30791_g1	PREDICTED: protein transport protein Sec61 subunit gamma-like [Bubalus bubalis]	365.67	310.97	428.43	361.66	267.04	364.06	262.26	307.78	272.52	451.89	458.07	313.02	395.88	439.73	300.27	353.56	274.39	235.42	363.77	383.49	269.61	351.83	322.07	265.01	324.42	279.31
dani_f2p60_849_transcript13694_g1	PREDICTED: neuroendocrine protein 7B2 [Sarcophilus harrisii]	925.67	817.57	907.79	877.97	915	1043.19	879.18	1085.92	1020.62	3.51	3.71	2.92	1.47	1.32	2.8	3.5	22.61	50.5	1.78	6.72	3.64	11.6	4.93	1.05	4.65	4.11
dani_f2p41_1039_transcript29307_g1	PREDICTED: stathmin-3 isoform X1 [Ornithorhynchus anatinus]	907.58	994.83	860.09	818.86	966.41	865.72	893.86	1017.15	1053.21	2.53	3.32	1.91	1.93	2.88	2.39	2.09	21.64	104.9	1.95	9.18	5.48	12.07	9.77	2.43	6.19	3.06
dani_f16p60_2625_transcript6132_g1	PREDICTED: secretogranin-1 [Chelonia mydas]	850.84	714.4	1093.09	950.05	910.63	1133.23	841.76	979.08	939.69	0.21	0.78	0.8	0.43	0.31	1.17	1.15	19.9	33.13	0.4	1.68	0.56	11.67	0.8	0.43	1.4	0.91
dani_f6p60_495_transcript30647_g1	PREDICTED: transmembrane protein 261 [Fundulus heteroclitus]	297.09	289.34	307.62	257.39	265.36	300.1	252.75	230.51	276.22	373.48	285.65	305.88	388.9	375.34	302.57	353.18	377.22	316.12	380.81	294.66	371.98	448.4	313.22	310.4	379.35	352.48
dani_f2p53_904_transcript29688_g1	sodefrin precursor-like factor [Notophthalmus viridescens]	0.27	0	0.63	0.22	0.4	0.64	0.37	0.45	0.58	111.98	606.54	472.92	159.14	586.05	422.69	639.91	967.84	41.5	158.87	637.01	496.44	204.67	772.25	470.96	875.83	775.4
dani_f4p39_3020_transcript3756_g1	PREDICTED: SURP and G-patch domain-containing protein 2 isoform X2 [Aquila chrysaetos canadensis]	422.22	414.28	388.02	335.79	378.87	358.04	402.24	409.13	418.29	321.12	342.89	207.9	333.39	247.38	281.61	386.97	286.9	262.5	296.26	361.12	178.4	266.21	239.54	214.47	304.79	292.31
dani_f4p60_874_transcript29748_g1	PREDICTED: translocon-associated protein subunit gamma [Condylura cristata]	211.26	205.34	219.18	186.86	184.04	216.35	150.08	158.86	176.31	597.36	457.55	373.03	367.15	486.8	372.07	513.84	379.36	226.86	466.39	446.09	328.47	278	372.69	260.45	343.94	368.22
dani_f4p60_3859_transcript16854_g1	PREDICTED: secretogranin-2 [Alligator mississippiensis]	1120.59	805.78	1047.9	961.43	742.37	992.92	752.17	924.1	842.67	1.29	1.37	0.87	0.54	0.44	1.27	1.52	23.45	18.34	1.2	1.86	1.15	15.01	1.13	0.4	1.45	1.35
dani_f25p60_1753_transcript10995_g1	PREDICTED: 14-3-3 protein epsilon isoform X1 [Lepisosteus oculatus]	539.13	604.27	483.56	479.97	558.09	486.71	575.95	612.14	645.31	218.36	190.62	136.62	211.77	131.21	201.7	245.63	195.57	224.84	201.53	193.76	148.76	202.51	144.89	165.75	218.74	237.54
dani_f23p60_1308_transcript12423_g1	malate dehydrogenase, peroxisomal isoform Mdh1x [Rattus norvegicus]	632.77	677.99	664.43	694.27	706.26	720.75	635.64	628.33	639.59	123.24	115.09	93.32	154.66	80.94	91.13	129.35	100.68	330.2	138.71	116.65	93.84	216.97	88.97	88.79	142.64	136.27
dani_f6p60_3813_transcript17094_g1	Rpl11 protein [Pachytriton brevipes]	291.32	255.65	313.62	257.17	217.6	282.48	219.86	229.46	255.23	431.52	358.58	345.8	336.15	355.55	278.56	371.34	333.68	272.37	401.89	383.94	340.82	341.34	295.17	262.34	355.48	330.26
dani_f11p60_752_transcript13918_g1	sarcolipin [Gallus gallus]	10	1.07	4.88	1.81	5.37	2.23	10.55	5.75	7.8	45.11	552.19	225.5	644.45	64.25	56.93	31.22	11.3	3617.18	205.49	112.01	177.02	1706.94	219.1	71.39	146.57	144.34
dani_f33p60_2153_transcript9088_g1	PREDICTED: sodium/potassium-transporting ATPase subunit beta-1 [Alligator mississippiensis]	653.9	966.67	656.11	828	960.89	787.66	847.57	832.01	817.78	38.08	32.8	19.09	43.25	15.64	35.4	47.14	30.15	140.25	33.14	35.93	22.28	39.26	21.84	26.38	40.73	33.74
dani_f6p60_688_transcript14078_g1	PREDICTED: galectin-1 [Ornithorhynchus anatinus]	152.92	167.81	98.07	194.59	121.35	140.55	129.36	151.85	179.05	328.03	240.77	380.23	320.49	275.41	585.25	826.51	603.83	485.53	273.49	220.26	248.21	270.03	275.96	380.01	529.53	396.4
dani_f11p60_1837_transcript26786_g1	PREDICTED: T-complex protein 1 subunit alpha [Xenopus tropicalis]	485.64	586.25	571.79	562.75	572.1	557.23	485.78	521.47	510.89	213.35	214.99	139.52	210.2	168.76	133.94	202.52	163.54	224.7	201.56	224.3	136.37	234.2	165.15	121.69	177.75	166.65
dani_f2p57_3682_transcript17365_g1	14-3-3 protein beta/alpha, partial [Chelonia mydas]	754.82	699.23	738.51	708.16	682.03	768.89	673.57	710.08	725.86	90.55	85.48	58.5	89.6	53.26	92.35	119.37	90.87	96.09	91.71	99.75	64.06	84.71	64.54	72.48	111.35	119.57
dani_f17p60_966_transcript29546_g1	FKBP1B protein, partial [Xenopus laevis]	793.34	565.04	964.76	568.98	639.17	1026.81	641.06	740.69	867.55	30.29	60.59	58.35	67.09	27.09	56.75	54.34	64.08	226.52	38.74	42.01	47.63	145.39	35.05	56.9	70.37	53.52
dani_f2p60_531_transcript14479_g3	.	410.27	536	497.6	447.62	665.85	476.84	608.45	619.06	537.17	339.27	183.7	102.34	331.59	84.08	67.4	157.73	88.82	98.75	328.04	248.89	215.79	236.9	95.14	59.73	219.52	245.43
dani_f39p60_514_transcript14383_g1	.	46.95	40.15	29.67	80.41	42.85	54.29	41.82	36.07	91.34	491.96	427.13	379.69	508.91	370.75	691.69	812.63	558.55	89.51	436.06	352.88	360.35	369.2	270.58	385.89	365	483.81
dani_f2p15_2440_transcript23567_g2	PREDICTED: chymotrypsin-like elastase family member 1 isoform X1 [Xenopus tropicalis]	0.56	0.39	4.08	2.51	0.32	5.95	1.05	0.08	0.05	558.4	1216.46	222.64	936.89	255.45	219.51	201.04	187.49	197.9	449.9	1242.68	391.71	397.05	250.98	123.66	224.86	647.19
dani_f4p60_1744_transcript11008_g1	PREDICTED: uromodulin-like [Xenopus tropicalis]	0.41	3.24	12.15	8.51	1.52	4.5	0	0.92	0	1330.12	1676.29	87.64	415.99	11.08	238.35	334.3	5.2	230.84	978.41	1963.71	27.27	54.62	3.71	11.88	174.3	34.02
dani_f2p60_588_transcript14289_g1	.	425.13	335.85	430.58	269.97	302.18	403.22	217.59	262.43	334.32	272.83	324.19	205.65	259.52	497.89	154.99	185.73	300.48	272.43	252.74	326.49	195.19	279.14	415.72	198.8	238.11	216.47
dani_f56p60_2661_transcript5813_g1	PREDICTED: integral membrane protein 2A [Haliaeetus leucocephalus]	457.65	409.53	465.93	447	362.78	513.1	358.96	361.91	375.9	289.31	265.95	189.11	278.34	151.59	251.09	272.75	188.25	159.39	242.64	275.47	199.73	210.49	176.46	185.76	237.13	240.66
dani_f2p60_1840_transcript26987_g2	PREDICTED: voltage-dependent anion-selective channel protein 1 [Pelodiscus sinensis]	545.38	556.53	511.13	586.37	510.56	642.33	524.76	564.93	535.57	173.52	163.26	93.78	144	113.59	134.08	202.32	122.46	209.96	182.66	189.41	109.45	132.61	130.19	95.54	184.27	195.98
dani_f7p60_738_transcript13971_g1	Small EDRK-rich factor 2 [Rana catesbeiana]	320.79	302.62	661.37	627.31	271.32	678.65	239.47	564.02	591.72	135.32	217.08	240.33	156.72	172.2	151.5	335.91	200.56	102.33	129.92	222.67	258.83	126.7	183.89	119.7	281.42	256.96
dani_f6p60_843_transcript29562_g1	ferritin heavy chain [Andrias davidianus]	36.25	10.38	56.91	44.9	33.14	89.18	25.6	65.39	37.08	888.81	502.65	381.32	491.36	358.89	236.73	371.71	316.8	76.86	888.8	534.98	411.74	390.45	401.9	167.79	308.48	403.15
dani_f8p60_639_transcript14211_g1	PREDICTED: prefoldin subunit 1 [Sarcophilus harrisii]	585.74	475.43	610.46	484.13	408.51	540.61	388.93	439.88	454.97	213.21	203.17	160.84	207.75	195.24	159.58	207.34	177.8	227.17	227.17	208.21	137.85	205.66	148.1	119.45	170.7	167.02
dani_f5p60_597_transcript30430_g1	PREDICTED: dolichyl-diphosphooligosaccharide--protein glycosyltransferase subunit DAD1 [Propithecus coquereli]	428.16	383.06	384.96	376.56	336.15	407.42	332.98	342.81	380.73	261.98	285.89	180.5	298.62	200.78	289.92	336.03	187.99	190.82	225.67	276.79	191.71	185.06	188.54	235.62	300.49	291.63
dani_f3p60_2047_transcript9600_g1	GTP-binding nuclear protein Ran, partial [Aptenodytes forsteri]	489.45	464.4	492.33	471.94	432.07	457.39	458.1	432.02	449.73	199.11	189.05	146.24	225.94	152.53	213.72	274.19	192.05	173.23	198.6	208.91	152.64	204.6	151.83	176.84	228.99	237.09
dani_f95p60_1931_transcript26373_g1	PREDICTED: heterogeneous nuclear ribonucleoprotein H isoform X7 [Thamnophis sirtalis]	472.62	479.02	476.13	416.4	521.64	388.07	492.64	548.59	544.08	148.75	231.33	135.68	261.12	71.57	226.62	323.26	169.48	167.81	146.63	251.26	110.12	201.3	95.1	153.59	230.91	201.15
dani_f65p60_511_transcript14445_g1	PREDICTED: protein S100-P [Alligator sinensis]	0.78	0.41	1.09	2	0.89	1.14	0.54	1.66	0	322.26	279.58	341.67	894.35	398.05	775.87	1061.27	496.26	103.53	238.31	222.38	283.04	528.4	226.86	332.11	446.58	489.42
dani_f10p60_575_transcript30463_g1	PREDICTED: guanine nucleotide-binding protein G(I)/G(S)/G(O) subunit gamma-5 [Ornithorhynchus anatinus]	388.9	343.67	462.4	354.82	338.09	333.02	384.75	348.17	338.48	267.12	222.7	205.16	270.7	187.22	239.71	341.72	186.41	216.76	272.45	305.07	202.03	242.17	189.78	199.79	294.08	283.65
dani_f8p60_734_transcript14001_g1	PREDICTED: cystatin-like [Chrysemys picta bellii]	656.75	835.29	752.43	755.35	653.64	820.71	639.08	560.48	644.94	43.72	61.58	46.94	68.26	21.22	69.22	63.45	45.35	232.43	38.96	53.01	47.48	97.13	35.04	53.69	58.83	61.64
dani_f2p41_545_transcript30541_g1	NADH dehydrogenase 1 beta subcomplex subunit 6-like [Scleropages formosus]	509.75	392.23	498.47	436.02	382.01	500.2	403.51	404.14	420.46	176.84	220.94	144.65	223.17	220.71	153.77	212.2	210.46	386.84	169.74	210.4	144.88	213.42	194.95	155.21	202.17	220.75
dani_f3p27_2604_transcript6446_g1	glul-prov protein, partial [Xenopus tropicalis]	527.54	351.58	349.34	326.84	506.38	510.6	700.23	594.83	724.16	109.45	154.87	92.1	199.48	99.64	212.89	310.22	361.63	170.83	102.37	146.33	66.17	90.42	71.08	85.01	226.74	306
dani_f2p17_2039_transcript9836_g1	unnamed protein product [Mus musculus]	711.11	854.19	728.56	765.51	834.07	788.89	794.51	840.61	872.74	0.28	0.27	0.22	0.64	0.45	0.16	0.28	13.98	126.07	0.5	8.65	7.44	9.39	7.44	0.5	7.65	1.67
dani_f6p60_1663_transcript11355_g1	PREDICTED: nuclear protein 1-like [Gekko japonicus]	154.35	97.64	97.39	77.25	73.37	124.72	106.46	117.7	141.8	293.25	331.95	333	281.65	431.52	530.74	456.37	747.59	205.36	284.46	281.94	226.02	217.76	539	466.31	348.95	398.68
dani_f3p60_518_transcript30614_g1	.	0	0.8	0.79	0.76	0	0	0	0.32	0	664.68	133.94	690.66	185.99	506.94	236.86	333.92	561.11	11.45	1036.42	112.14	609.14	196.78	526.87	371.94	730.98	445.86
dani_f18p60_1985_transcript26386_g1	PREDICTED: LOW QUALITY PROTEIN: T-complex protein 1 subunit zeta [Bison bison bison]	522.58	510.49	501.97	490.6	488.9	526.03	461.67	478.82	490.66	152.33	157.07	127.21	191.85	131.67	162.57	239.87	169.96	236.55	151.15	170.89	115.88	192.11	148.15	142.86	197.51	183.35
dani_f42p60_1689_transcript10696_g1	PREDICTED: pigment epithelium-derived factor [Papio anubis]	41.45	64.42	41.5	77.28	62.37	38.08	45.38	43.36	30.37	413.17	456.41	483.86	645.07	152.45	707.14	705.05	335	786.63	255.69	294.82	257.25	331.08	109.23	345.8	318.12	198.4
dani_f3p35_810_transcript13868_g1	Chain A, Crystal Structure Of The Gaba(A) Receptor Associated Protein, Gabarap	508.86	520.23	473.27	407.74	436.87	450.87	444.08	490.92	544.13	183.44	268.73	119.15	141.44	154.26	172.18	207.24	140.91	300.88	139.26	275.8	108.9	84.98	179.23	125.22	170.44	184.19
dani_f15p60_782_transcript13826_g1	lectin, galactose binding, soluble 3, isoform CRA_b [Mus musculus]	0	1.25	0	0	0	0	0	0	0.61	272.1	139.85	665.17	321.29	659.44	389.98	348.4	784.5	23.83	434.76	108.72	530.24	424.3	487.02	806.89	453.02	378.64
dani_f2p35_2899_transcript20782_g1	PREDICTED: keratin, type I cytoskeletal 15 [Chrysemys picta bellii]	0.37	0.44	4.13	1.94	0.37	0.67	0	0.1	0	528.98	670.53	273.96	447.47	94.84	427.19	663.4	226.76	231.5	594.18	808.03	206.96	289.64	126.6	326.66	566.37	648.59
dani_f20p60_469_transcript30708_g1	ubiquinol-cytochrome c reductase complex [Xenopus tropicalis]	262.61	305.8	318.67	315.77	279.68	323.64	278.87	256.27	325.98	247.43	261.9	240.37	244.6	254.09	234.12	234.56	290.15	381.25	233.85	221.59	264.21	292.81	217.4	290.54	273.69	284.13
dani_f3p57_822_transcript29835_g1	cytochrome c oxidase subunit Va [Xenopus laevis]	177.43	238.11	415.44	425.89	234.95	459.38	198.48	404.04	412.21	189	358.59	223.41	176.45	224.78	115.57	331.97	247.46	320.4	163.75	333.68	227.19	191.19	255.38	100.7	324.94	348.63
dani_f14p60_2971_transcript3701_g1	tropomyocin [Ambystoma mexicanum]	19.09	13.67	35.22	34.12	16.08	38.41	23.01	40.66	32.71	38.36	512.44	215.99	542.5	45.66	40	37.37	12.3	3185.51	133.14	105.76	146.49	1227.26	156.06	68.95	176	196.79
dani_f6p60_1505_transcript28051_g1	PREDICTED: tubulin alpha-1A chain-like [Xenopus tropicalis]	731.16	766.03	651.79	611.22	748.78	590.15	892.99	826.31	746.41	18.11	20.2	23.15	19.28	19.6	24.82	48.2	44	101.2	17.57	24.25	18.55	20.41	25.36	22.55	29.12	29.34
dani_f4p60_656_transcript14166_g1	.	539.59	595.57	568.82	582.5	728.34	678.79	581.75	615.35	591.69	75.27	92.88	66.14	76.72	65.27	75.03	80.47	67.85	265.21	75.98	100.86	76.34	118.85	77.79	72.46	92.02	76.49
dani_f9p60_378_transcript14822_g1	.	0.99	0	3.24	2.97	2.3	4.97	2.26	1.87	0	1055.63	595.59	284.03	644.82	253.54	100.62	382.55	98.14	133.95	871.51	581.86	539.13	525.26	223.34	62.93	383	267.01
dani_f4p60_561_transcript14429_g1	Rbx1 protein [Danio rerio]	363.36	384.9	453.92	421.7	383.79	463.1	363.27	424.25	423.78	220.49	210.98	141.55	233.35	190.42	168.02	231.08	167.75	163.04	200.47	209.38	166.06	186.41	170.47	174.94	230.98	219.71
dani_f12p60_469_transcript14628_g1	Glycylpeptide N-tetradecanoyltransferase 2 [Myotis brandtii]	741.86	636.53	877.02	713.21	747.67	710.76	752.68	771.75	652.51	12.37	18.55	20.09	20.32	15.25	29.52	26.45	27.89	34.25	15.49	12.9	16.05	30.19	16.18	19.45	27.83	17.54
dani_f5p60_813_transcript13806_g1	Chain A, Solution Structure Of Mouse Er	717.26	659.45	735.62	604.28	502.27	640.53	505.07	602.71	594.89	86.41	85.27	65.14	89.79	63.78	82.04	109.74	70.89	93.06	84.17	93.45	66.09	77.61	64.7	67.15	94.11	84.12
dani_f4p50_4187_transcript828_g1	B2 keratin [Xenopus laevis]	0.04	0.48	2.43	1.7	0.27	0.49	0.28	0.25	0.15	627.46	213.95	235.61	397.12	109.03	441.83	1213.25	236.54	26.66	566.82	420.03	434.16	419.79	148.59	370.61	620.14	426.17
dani_f23p60_1360_transcript28399_g1	epithelial cell adhesion molecule [Xenopus laevis]	8.41	5.16	6.47	5.8	11.91	12.35	10.13	12.56	7.4	454.81	495.46	243.27	469.18	253.02	601.22	698.25	406.21	139.88	343.69	517.74	298.11	233.73	315.15	319.43	457.94	574.22
dani_f10p60_614_transcript30377_g1	Chain I, Structure Of Appbp1-Uba3~nedd8-Nedd8-Mgatp-Ubc12(C111a), A Trapped Ubiquitin-Like Protein Activation Complex	463.17	439.09	469.05	424.34	393.48	463.35	420.12	445.61	462.83	191.62	168.54	144.81	207.55	141.07	165.86	184.7	162.73	167.28	167.75	149.46	147.83	221.71	131.54	165.84	181.64	177.94
dani_f2p21_2930_transcript20691_g1	Nucleolin [Chelonia mydas]	388.46	411.63	372.4	332.76	346.08	350.78	339.91	377	376.06	225.77	253.45	170.79	203.25	165.33	206.06	303.2	191.54	252.08	254.7	327	141.26	134.18	178.8	141.16	201.87	203.62
dani_f2p20_3005_transcript20271_g1	PREDICTED: collagen alpha-1(III) chain-like, partial [Tyto alba]	25.4	85.99	29.09	123.93	62.81	36.48	70.78	54.74	51.51	358.34	214.78	853.72	712.55	102.61	844.59	855.63	468.05	261.16	169.84	95.56	191.45	413.41	41.32	268.73	303.24	144.7
dani_f4p60_672_transcript30203_g1	selenoprotein W, 2b [Danio rerio]	33.31	31.53	88.54	76.98	38.35	49.56	33.22	17.4	15.14	421.36	608.66	515.19	371.77	374.58	221.03	330.79	276.04	120.25	469.7	689.78	600.44	258.24	382.58	173.87	319.2	299.85
dani_f5p60_219_transcript31311_g1	.	170.84	143.59	39.41	48.36	69.3	0	43.19	86.83	29.26	466.51	233.72	465.18	511.01	288.76	403.23	723.98	545.31	157.78	191.35	261.08	713.42	302.17	45.02	610.17	154.38	70.13
dani_f27p60_994_transcript13354_g1	PREDICTED: stress-associated endoplasmic reticulum protein 1-like isoform X1 [Alligator mississippiensis]	179.95	179.96	185.23	164.93	174.91	182.99	178.23	174.08	180.8	362.48	284.53	255.24	346.78	193.23	338.76	485.58	261.59	152.15	329.87	327.6	259.67	241.82	233.62	283.87	392.69	398.12
dani_f24p60_1257_transcript12629_g1	PREDICTED: nicotinamide N-methyltransferase-like [Chelonia mydas]	0.08	0.51	0.56	0.21	0.13	0.08	0.06	0.35	0	327.14	465.34	467.2	213.17	184.73	470.76	480.8	644.98	32.92	419.24	488.11	488.48	230.04	206.34	590.22	537.7	474.82
dani_f12p60_1067_transcript29298_g1	PREDICTED: sorcin isoform X3 [Papio anubis]	508.19	427.55	490.95	471.78	398.45	483.07	426.39	473.36	462.28	195.98	176.67	107.19	162.1	101.22	125.25	189.19	122.23	124.37	190.22	199.96	122.63	131.63	94.29	96.74	174.2	199.94
dani_f20p60_2165_transcript25226_g1	synaptosomal-associated protein, 25 kDa [Cynops pyrrhogaster]	629.61	773.69	622.76	732.98	828.27	772.93	704.68	727.35	711.2	0.13	0.08	0.21	0.43	0.09	0.3	0.13	12.71	78.83	0.19	2.53	2.7	7.45	3.49	0.12	3.36	0.84
dani_f4p60_571_transcript14339_g1	PREDICTED: small nuclear ribonucleoprotein E [Latimeria chalumnae]	417.45	344.62	421.06	335.94	321.07	366.25	373.9	367.64	346.75	184.84	205.88	154.52	227.9	187.67	191.62	265.81	174.92	197.89	193.84	202.62	154.56	215.61	167.77	156.82	225.58	209.3
dani_f64p60_1744_transcript11018_g1	poly(rC) binding protein 2 [Xenopus laevis]	364.26	364.8	352.9	337.15	263.41	347.53	291.46	289.17	355.51	235.17	251.45	185.87	159.96	180.64	218.06	239.55	253.86	224.58	240.48	267.36	179.74	131.59	205.17	175.52	229.01	253.92
dani_f21p60_1444_transcript28227_g1	PREDICTED: MARCKS-related protein [Latimeria chalumnae]	527.04	458.29	484.24	398.62	447.84	433.71	456.9	512.52	435.65	163.75	129.99	114.95	129.45	105.73	254.66	269.28	106.28	65.69	131.15	154.6	105.5	81.81	146.33	188.26	187.51	107.28
dani_f16p60_772_transcript30004_g1	H2afvl protein [Danio rerio]	563.81	541.27	543.7	468.41	529.2	523.09	616.82	665.67	644.52	89.57	73.43	85.97	114.44	44.02	119.11	153.11	67.59	76.89	89.67	76.55	72.02	98.25	48.25	89.2	119.98	82
dani_f9p60_981_transcript29455_g2	PREDICTED: protein DJ-1 [Chelonia mydas]	511.19	512.71	505.07	490.9	554.97	554	517.25	571.16	567.19	88.61	113.83	94.43	88.11	110.17	93.61	100.08	107.33	205.65	91.8	123.94	85.91	102.44	115.02	83.62	101.44	94.02
dani_f3p60_1064_transcript13173_g1	putative ornithine decarboxylase antizyme variant 1 [Taeniopygia guttata]	259.65	292.72	296.99	303.41	274.51	365.72	275.29	259.01	327.3	308.29	218.91	149.59	285.62	252.11	198.92	288.85	197.67	88.6	273.02	244.67	189.09	202.34	224.43	197.2	287.31	313.26
dani_f19p60_784_transcript13855_g1	PREDICTED: matrix Gla protein [Xenopus tropicalis]	4.99	6.88	0.45	12.63	2.76	7.71	6.33	0.84	5.81	129.18	201.65	354.89	148.14	59.85	289.29	137.72	111.59	352.67	382.02	645.88	626.3	203.91	278.86	960.16	992.45	622.03
dani_f8p60_511_transcript14505_g1	PREDICTED: cytochrome b-c1 complex subunit 7 [Xenopus tropicalis]	431.4	350.92	420.97	324.2	444.26	449.36	421.81	441.45	425.37	129.03	156.42	95.08	190.08	130.07	115.79	172.94	122.83	472.84	128.72	169.49	102.76	253.3	114.68	111.75	180.37	151.25
dani_f5p60_395_transcript14798_g2	reactive oxygen species modulator 1 [Xenopus tropicalis]	378.15	371.9	447.2	354.03	278.08	474.27	308.86	298.47	301.8	212.34	254.05	146.08	192.56	201.61	182.36	223.48	113.47	228.9	203.86	241.28	148.88	195.39	165.28	155.49	214.11	166.45
dani_f33p60_951_transcript13445_g1	PREDICTED: proteasome subunit beta type-4 [Clupea harengus]	376.8	406.26	405.44	403.93	396.8	441.51	382.35	406.59	401.89	169.39	171.14	133.49	223.95	152.4	161.09	210.99	149.14	137.75	165.17	192.3	131.96	189.03	153.85	141.93	176.42	171.81
dani_f9p60_1028_transcript13308_g1	iron-sulfur cluster assembly enzyme ISCU, mitochondrial [Xenopus tropicalis]	621.36	512.46	549.08	537.2	480.4	631.58	475.7	525.95	527.35	86.36	92.12	70.71	83.67	82.24	73.62	105.01	84.27	179.74	89.32	97.3	72.69	96.22	98.76	75.26	99.36	87.35
dani_f24p60_2134_transcript25480_g1	Carboxypeptidase E [Rattus norvegicus]	788.16	722.92	605.41	621.69	661.66	743.16	637.85	737.43	794.94	1.35	1.9	3.9	2.23	0.92	3.52	2.83	18.52	30.18	5.16	4.85	5.23	14.9	3.32	4.19	6.54	3.94
dani_f4p60_528_transcript30717_g2	PREDICTED: histidine triad nucleotide-binding protein 1 [Pelodiscus sinensis]	492.59	427.79	444.16	308	288.43	344.71	467.74	530.93	515.22	186.08	161.96	102.89	150.16	104.09	150.52	208.47	140.6	227.54	169.37	164.04	114.1	153.38	107.37	118.61	177.66	168.08
dani_f15p60_1415_transcript28291_g1	mCG1038069, partial [Mus musculus]	492.36	599.02	592.99	609.4	555.54	578.71	550.81	586.46	550.56	79.17	61.9	58.42	82.68	41.82	82.55	102.18	80.9	91.78	74.16	68.33	59.07	86.76	48.96	70.85	100.59	91.09
dani_f56p60_2753_transcript5158_g1	Keratin, type II cytoskeletal 75, partial [Podiceps cristatus]	0.06	0.56	3.38	1.48	0.39	0.53	0.29	0.22	0	533.4	257.18	181.08	301.43	110.13	456.66	1155.8	264.58	26.52	449.59	452.24	335.34	276.42	144.92	326.88	566.75	498.32
dani_f3p60_1896_transcript26644_g2	PREDICTED: protein BTG2 [Pteropus alecto]	74.06	39.5	60.31	66.79	31.38	74.22	82.08	54.49	50.63	327.58	531.28	267.85	224.81	211.89	699.99	501.75	311.02	221.37	245.51	474.02	209.5	123.86	315.57	411.5	470.79	256.13
dani_f14p60_527_transcript14493_g1	cytochrome c oxidase subunit VIIa polypeptide 2 (liver) [Xenopus laevis]	394.88	357.39	441.04	383.64	356.57	344.03	370.03	358.26	330.13	221.73	176.53	129.84	210.91	134.01	130.85	172.21	131.91	242.16	198.59	198.69	156.17	257.86	110.25	113.95	206.91	191.91
dani_f4p60_501_transcript30653_g1	NADH dehydrogenase [ubiquinone] 1 alpha subcomplex subunit 5 [Xenopus tropicalis]	426.52	426.02	471.99	397.23	340.56	427.52	421.06	414.14	376.13	148.04	146.2	113.12	163.54	105.32	113.85	170.41	87.32	324.04	155.03	126.25	121.99	245.33	116.09	128.06	187.49	146.23
dani_f6p60_486_transcript30723_g1	cytochrome b-c1 complex subunit 8 [Xenopus tropicalis]	531.04	501.86	570.83	543.95	473.76	581.65	483.95	489.84	486.45	79.25	89.53	74.35	91.13	87.38	64.84	81.96	95.7	227.3	79.39	90.98	91.49	118.95	92.66	73.58	81.31	96.2
dani_f7p60_3726_transcript1482_g1	PREDICTED: neuronal membrane glycoprotein M6-a isoform X2 [Ornithorhynchus anatinus]	774.33	703.93	757.32	661.76	565.29	824.13	562.17	670.84	707.38	0	0.03	0.02	0.05	0	0.02	0.07	14.92	14.01	0.03	0.5	0.31	8.27	0.76	0.08	0.44	0.06
dani_f2p60_570_transcript30492_g3	PREDICTED: heat shock factor-binding protein 1 [Astyanax mexicanus]	530.55	429.68	504.06	534.18	382.63	506.09	493.38	427.41	453	133.12	110.9	118.5	134.98	99.96	134.95	136.36	94.11	111.24	111.23	114.58	110.13	113.5	92.41	107.6	130.46	128.91
dani_f2p60_1542_transcript27973_g1	.	21.32	40.37	17.83	54.49	25.8	30.35	30.62	22.75	30.26	377.1	404.44	535.74	452.91	144.83	667.87	646.79	347.18	191.8	257.74	288.27	262.84	331.96	99.64	355.58	342.6	251.29
dani_f10p60_2413_transcript23381_g1	golli protein J37.1 [Xenopus laevis]	33.33	837.84	226.65	1074.86	1925.03	328.32	1006.66	225.68	384.79	2.21	8.82	5.39	4.6	1.11	4.88	2.19	8.07	119.22	0	5.63	3.52	7.77	3.55	0.75	1.96	1.26
dani_f89p60_1939_transcript9909_g1	lumican precursor [Xenopus tropicalis]	138.69	133.83	161.05	235.52	207.31	134.83	163.91	183.31	123.64	261.93	284.86	499.43	458.75	76.7	582.78	675.65	303.66	151.41	170.65	184.44	153.39	272.56	33.65	222.92	228.41	152.56
dani_f13p60_720_transcript30132_g1	mitochondrial pyruvate carrier 2 [Xenopus tropicalis]	388.87	383.95	372.02	424.46	370.02	397.73	372.34	388.49	357.09	219.16	197.3	118.92	205.45	118.27	117.04	174.73	105.97	241.22	173.68	177.87	149.61	181.21	108.13	88.69	165.17	183.4
dani_f14p60_854_transcript29740_g1	actin-related protein 2/3 complex subunit 3 [Xenopus laevis]	338.48	326.37	392.5	324.28	370.57	397.26	322.23	348.39	365.89	209.82	183.6	136.45	219.24	121.98	172.22	254.22	152.79	103.56	188.12	207.26	139.76	176.04	113.44	140.96	223	205.42
dani_f4p60_1146_transcript12904_g1	PREDICTED: PRELI domain-containing protein 1, mitochondrial [Oryctolagus cuniculus]	258.89	273.45	256.34	233.18	262.99	253.89	235.89	237.55	256.77	250.56	205.57	188.12	226.31	211.65	207.11	263.26	252.55	226.68	244.28	228.7	184.9	212.14	219.65	210.67	257.42	253.25
dani_f2p16_904_transcript13434_g1	thioredoxin [Bombina orientalis]	58.79	55.11	98.6	133.07	47.6	94.94	101.8	99.81	108.51	376.12	357.17	300.88	269.66	252.17	200.65	285.83	253.62	75.44	338.75	322.1	500.74	248.25	294.83	252.9	443.59	527.06
dani_f6p60_952_transcript29537_g1	PREDICTED: proteasome subunit alpha type-7 [Anolis carolinensis]	390.94	378.31	394.93	412.11	391.36	399.89	377.85	387.3	369.87	177.91	138.11	134.86	202.09	126.82	137.01	196.08	133.66	122.04	166.89	155.17	124.02	174.97	117.26	139.84	177.66	158.2
dani_f14p60_602_transcript30343_g1	PREDICTED: NADH dehydrogenase [ubiquinone] 1 alpha subcomplex subunit 11 isoform X1 [Lepisosteus oculatus]	302.35	320.31	315.06	326.31	304.95	335.02	305.07	306.01	296.91	203.41	191.94	163.6	222.71	181.88	160.56	190.26	150.22	304.28	202.96	193.04	171.63	215.34	145.49	161.23	196.49	193.92
dani_f4p60_1940_transcript10201_g1	phosphoglycerate kinase 1 [Xenopus laevis]	382.5	483.25	411.09	395.27	526.42	380.09	420.27	440.97	464.83	103.83	145.31	79.94	138.71	73.47	89.57	121.8	93.34	419.66	114.34	131.67	80.77	144.84	82.57	83.98	121.22	129.71
dani_f55p60_1737_transcript10682_g1	PREDICTED: heterogeneous nuclear ribonucleoprotein A/B isoform X1 [Xenopus tropicalis]	535.99	582.37	543.66	496.29	513.31	571.68	578.39	643.37	599.61	52.28	56.08	42.46	66.8	24.29	77.78	107.77	47.81	60.14	60.44	62.93	36.13	53.98	31.22	51.51	76.84	68.68
dani_f2p26_3460_transcript17995_g1	PREDICTED: mucin-5B-like [Pelodiscus sinensis]	0.19	0.94	1.31	2.74	0.09	4.06	0.49	0.05	0.05	612.47	680.35	158.2	486.19	341.32	168.16	373.14	90.83	159.02	546.98	637.95	280.81	170.24	305.35	89.73	405.62	508.05
dani_f41p60_1004_transcript13283_g1	PREDICTED: peptidyl-prolyl cis-trans isomerase FKBP3 [Cavia porcellus]	391.07	324.63	405.8	353.19	286.15	363.53	304.23	320.15	287.08	199.41	191.72	143.29	198.89	137.96	160.78	203.83	125.67	254.61	191.04	223.08	136.94	198.76	143.91	129.6	178.6	165.02
dani_f2p54_1289_transcript12594_g1	.	260.28	245.84	220.01	216.16	208.13	190.96	229.07	237.29	293.31	287.15	282.85	180.07	212.94	207.71	267.45	266.66	240.19	159.12	249.76	292.51	197.15	157.69	227.91	182.67	235.24	266.15
dani_f3p60_848_transcript13675_g1	phospholipid hydroperoxide glutathione peroxidase, mitochondrial [Xenopus tropicalis]	306.53	354.82	352.68	341.17	368.74	345.33	337.58	357.51	348.35	199.59	137.91	156.62	212.59	134.95	168.76	205.56	188.29	125.73	188.38	160.61	167.55	212.56	114.92	172.67	184.39	160.38
dani_f2p13_1734_transcript11197_g1	sodium/potassium-transporting ATPase subunit beta-3 [Xenopus tropicalis]	583.05	635.57	576.3	581.48	721.63	644.45	634.29	674.61	635.81	13.77	13.3	9.52	13.85	7.92	17.01	23.6	21.24	62.42	13.49	20.26	9.45	22.29	12.76	13.68	22.21	13.43
dani_f7p60_553_transcript30511_g1	PREDICTED: cystatin-B [Aquila chrysaetos canadensis]	78.38	77.76	105.57	68.89	60.96	71.36	77.5	72.48	68.7	376.68	264.19	211.13	345.08	340.02	250.61	536.86	236.72	158.84	366.75	368.4	295.06	314.12	219.11	229.17	411.72	374.03
dani_f2p35_2686_transcript22313_g1	PREDICTED: keratin, type I cytoskeletal 15 [Chelonia mydas]	0.1	0	0	2.56	0	5.55	0.05	0	0.25	697.66	260.93	453.66	248.13	333.06	247.15	120.76	465.18	35.76	529.46	167.77	582.57	458.72	331.01	370.29	209.09	454.06
dani_f17p60_475_transcript30735_g1	.	0	1	0.99	2.42	1.81	0	0.65	2.02	1.58	151.75	310.22	417.51	99.27	1288.12	297.07	291.4	432.82	15.92	172.33	254.24	315.47	110.98	909.18	278.41	277.63	323.68
dani_f4p60_1806_transcript27058_g2	PREDICTED: tubulin beta-3 chain [Otolemur garnettii]	523.52	692.76	644.83	593.9	657.09	601.87	716.89	762.87	689.38	0.16	0.28	0.26	0.16	0.22	0.53	0.57	11.58	34.47	0.07	2.47	2.93	6.27	2.4	0.43	2.86	1.14
dani_f9p60_574_transcript14327_g1	FXYD domain-containing ion transport regulator 3 precursor [Xenopus tropicalis]	277.85	325.33	354.83	301.67	362.06	272.06	327.55	334.82	289.46	230.07	250.5	115.86	253.67	142.81	154.11	211.98	134.79	209.35	178.15	238.47	126.37	180.39	118.44	124.67	214.97	204.34
dani_f97p60_2180_transcript7932_g1	PREDICTED: ras-related C3 botulinum toxin substrate 1 [Lepisosteus oculatus]	497.08	470.75	513.57	509.66	465.89	537.73	458.89	508.86	489.03	87.08	78.12	66.84	95.61	59.4	100.7	134.51	94.49	80.91	82.15	85.12	63.12	84	64.96	73.1	107.15	120.02
dani_f19p60_1388_transcript12338_g1	PREDICTED: V-type proton ATPase subunit E 1 [Calidris pugnax]	537.97	551.91	617.05	569.94	578.08	663.37	529.94	584.47	580.99	37.47	47.58	30.05	30.85	36.36	35.44	45	35.74	66.94	33.44	57.02	36.66	34.9	54.6	37.46	46.56	46.72
dani_f14p60_970_transcript29519_g1	PREDICTED: mesencephalic astrocyte-derived neurotrophic factor [Chrysemys picta bellii]	148.27	186.82	202.03	209.29	182.66	206.48	187.7	211.22	198.61	404.86	357.09	171.33	283.78	212.07	186.66	270.24	159.12	124.94	340.33	397.24	200.77	186.86	195.11	165.59	258.91	252.83
dani_f18p60_747_transcript13933_g1	Cu/Zn superoxide dismutase [Cyprinus carpio 'jian']	427.33	447.05	446.8	427.14	446.17	453.22	392.15	443.04	448.67	126.8	110.21	120.27	162.87	72.29	113.68	138.3	86.18	151.2	128.68	117.18	104.85	127.73	75.3	102.81	120.8	106.3
dani_f10p60_698_transcript14039_g1	H/ACA ribonucleoprotein complex subunit 3 [Rana catesbeiana]	252.65	330.11	300.84	308.42	340.68	301.72	264.59	313.63	310.62	213.32	174.46	150.72	213.97	146.61	180.43	252.03	192.75	175.72	187.29	200.33	136.36	148.14	176.11	169.55	218.85	214.49
dani_f5p60_412_transcript30867_g1	hypothetical protein cypCar_00039540 [Cyprinus carpio]	494.59	383.86	455.09	398.5	304.66	450.94	279.01	302.96	354.01	155.08	173.09	123.18	140.3	175.65	106.49	155.37	142	204.64	135.46	155.86	116.33	141.2	122.71	98.15	128.91	145.49
dani_f9p60_1132_transcript13043_g1	ATP synthase, H+ transporting, mitochondrial F1 complex, gamma polypeptide 1 [Xenopus laevis]	457.27	466.27	513.73	465.53	422.87	489.2	441.22	430.98	422.15	163.31	134.56	68.33	118.79	96.06	57.5	81.35	82.25	95.23	155.15	152.76	103.31	96.61	77.21	55.67	88.12	97.78
dani_f2p60_646_transcript30291_g3	PREDICTED: 60S ribosomal protein L35a [Acinonyx jubatus]	290.45	10.64	10.64	10.01	226.65	225.82	228.97	231.6	291.18	17.13	10.49	12.1	472.27	338.93	340.09	368.67	449.41	272.82	15.58	11.24	14.04	527.8	263.22	382.75	403.12	371.21
dani_f4p60_527_transcript14552_g1	Thioredoxin-like protein 1, partial [Stegodyphus mimosarum]	38.4	29.72	37.42	71.6	65.13	42.26	59.16	66.6	53.35	532.48	414.07	225.83	483.85	181.32	236.9	316.75	155.01	146.45	396.27	498.53	327.33	319.3	145.85	189.6	359.48	369.37
dani_f20p60_3048_transcript3804_g1	PREDICTED: fructose-bisphosphate aldolase C [Cuculus canorus]	516.14	683.66	456.03	720.02	766.01	453.59	629.9	661.95	701.78	2.3	1.89	2.58	10.73	1.46	5.61	6.13	12.62	50.66	2.03	3.86	5.26	16.62	2.85	5.4	8	8.13
dani_f3p57_1342_transcript28564_g1	annexin A2 [Bombina maxima]	125.59	116.95	150.66	152.14	164.09	135.86	151.11	79.36	65.89	270.8	363.25	278.77	370.15	164.93	326.68	304.28	151.11	322.24	279.51	427.27	186.14	287.1	143.66	228.29	253.7	221.8
dani_f2p60_485_transcript30707_g2	.	241.97	208.4	186.47	150.39	145.72	188.87	128.22	111.41	150.64	303.13	228.69	218.06	309.66	297.04	208.59	225.94	289.47	221.81	279.48	199.7	229.38	312.77	219.48	202.15	229.67	230.31
dani_f44p60_1886_transcript26548_g1	PREDICTED: T-complex protein 1 subunit delta [Chrysemys picta bellii]	357.14	354.01	376.08	340.59	353.67	370.17	347.78	377.4	384.43	144.27	156.12	114.62	133.73	151.06	121.49	173.51	143.47	189.69	143.8	171.86	108.94	142.99	144.34	103.83	153.16	144.53
dani_f12p60_1876_transcript10469_g1	Y box-binding protein 1, partial [Carassius auratus red var.]	79.88	163.71	133.41	96.74	102	80.16	93.14	73.14	90.39	615.34	399.45	244.29	297.2	175.15	166.06	195.28	263.89	323.57	521.26	387.33	225.35	271.92	183.83	118.78	176.33	180.91
dani_f9p60_448_transcript14755_g1	PREDICTED: NADH dehydrogenase [ubiquinone] 1 alpha subcomplex subunit 1 [Latimeria chalumnae]	394.32	374.72	449.49	417.98	334.27	431.51	360.53	382.67	360.17	123.13	111.37	88.55	143.25	76.83	95.7	120.15	98.89	288.83	107.61	98.54	103.09	212.16	80.25	112.89	125.17	135.72
dani_f11p60_705_transcript30142_g1	PREDICTED: ovomucoid-like [Chaetura pelagica]	0.2	0	0.55	0	0	0.19	0.14	0	0	279.01	361.61	373.42	137.01	399.81	405.66	281.68	488.21	20.93	350.84	352.01	313.79	140.29	612.35	442.19	334.36	293.26
dani_f17p60_2905_transcript4516_g1	ADP ribosylation factor 1 [Xenopus tropicalis]	348.77	336.12	368.43	313.78	334.61	378.53	338.76	371.09	381.13	155.78	174.81	89.94	126.08	112.22	130.93	175.71	113.07	146.56	153.15	214.41	102.13	91.72	151.29	101.09	167.33	188.67
dani_f7p60_1180_transcript28867_g1	PREDICTED: LOW QUALITY PROTEIN: alcohol dehydrogenase [NADP(+)] [Chlamydotis macqueenii]	168.11	150.27	160.59	150.21	150.36	157.68	137.8	145.89	151.79	445.7	270.33	202.15	333.59	174.02	179.5	264.24	209.5	166.78	358.48	300.91	225.18	229.74	159.06	172.79	269.79	229.85
dani_f3p60_521_transcript14511_g1	PREDICTED: uncharacterized membrane protein C19orf24 homolog [Chrysemys picta bellii]	184.05	202.62	167.04	172.73	170.89	184.57	157.81	166.75	198.82	334.25	220.2	223.66	281.17	203.41	248.85	306.53	245.24	111.94	284.55	241.41	205.22	190.85	187.56	190.51	247.31	235.72
dani_f11p60_1875_transcript26685_g1	heterogeneous nuclear ribonucleoprotein L [Xenopus tropicalis]	341.37	379.44	336.18	322.29	326.71	253.52	380.93	407.69	406.05	149.29	98.83	125.85	205.47	67.23	174.6	226.77	173.13	80.79	128.51	115.63	109.37	161.68	77.18	152.8	202.99	157.64
dani_f5p60_553_transcript30550_g1	NADH dehydrogenase 1 subunit C2 [Osmerus mordax]	352.85	435.5	437.27	437.87	401.18	406.35	311.44	405.05	356.71	106.34	116.51	87.32	153.52	80.49	91	146.46	87.31	243.3	99.73	112.06	100.1	173.45	77.95	72.46	132.76	135.19
dani_f2p54_794_transcript29674_g1	PREDICTED: acyl carrier protein, mitochondrial [Myotis lucifugus]	344.45	389.34	354.57	361.8	255.54	347.3	350.35	351.47	348.02	165.21	156.28	108.26	129.26	92.77	135.11	157.77	122.88	233.41	156.68	164.45	120.47	154.82	108.81	111.37	160.52	167.64
dani_f4p30_3659_transcript1760_g1	Atp1a1a.1 protein [Xenopus laevis]	591.74	666.34	446.94	558.42	636.94	481.87	589.04	616.35	631.56	12.06	16.21	9.08	10.28	10.78	13	15.36	25.18	90.91	10.39	16.61	9.94	17.73	16.17	12.17	17.26	15.44
dani_f3p60_639_transcript14183_g1	PREDICTED: ATP synthase subunit delta, mitochondrial [Astyanax mexicanus]	212.1	237.21	187.68	184.11	193.72	193.89	208.31	183.08	206.71	266.69	242.72	133.69	262.03	164.95	226.29	248.22	236.25	370.23	204.96	229.67	120.6	198.11	180.7	182.68	228.5	222.45
dani_f21p60_2288_transcript7790_g1	PREDICTED: dual specificity protein phosphatase 1 [Monodelphis domestica]	35.67	20.97	28.19	30.94	18.72	31.31	30.51	21.68	27	218.22	471.05	217.1	298.2	269.47	419.32	419.24	277.99	188.43	214.83	528.93	225.97	175.45	351.82	278.25	396.56	316.92
dani_f7p60_1571_transcript11497_g1	heterogeneous nuclear ribonucleoprotein H3 [Xenopus tropicalis]	231.38	295.21	248.95	215.35	282.71	201.69	307.33	303.12	306.9	179.41	116.53	171.38	292.26	73.54	283.12	354.35	183.35	75.63	148.1	137.03	137.42	212.41	70.53	206.94	260.09	202.87
dani_f9p60_3567_transcript17759_g1	PREDICTED: phospholipase A2 inhibitor and Ly6/PLAUR domain-containing protein [Microtus ochrogaster]	478.74	739.39	450.62	648.53	707.6	514.54	598.63	593.1	584.79	1.86	0.45	4.38	0.55	1.73	0.87	0.52	9.42	136.67	0.31	5.47	4.4	5.07	4.31	0.29	3.67	0.81
dani_f3p60_1753_transcript27215_g1	PREDICTED: lymphocyte antigen 6A-2/6E-1-like [Xenopus tropicalis]	28.19	23.2	21.99	27.21	21.66	36.17	15.17	15.38	14.37	331.81	259.6	270.74	525.39	282.76	413.81	522.08	358.54	110.24	270.68	229.03	239.55	320.36	266.17	267.7	254.81	322.17
dani_f4p60_1415_transcript28397_g3	SET [Homo sapiens]	353.42	326.51	395.67	319.13	404.65	347.81	431.16	397.76	396.68	130.12	180.33	84.69	146.49	94.65	123.12	156.68	112.77	119.51	136.64	182.05	73.16	81.3	75.61	74.48	150.22	145.18
dani_f21p60_2087_transcript9555_g1	T-complex protein 1 subunit gamma [Xenopus laevis]	271.58	300.51	289.15	253.24	292.33	298.77	267.02	290.15	308.18	204.66	163.63	136.69	183.88	141.89	142.99	202.81	176.1	162.76	194.72	191.65	133.27	184.46	149.47	148.1	172.64	168.49
dani_f6p60_677_transcript30217_g1	LOC496604 protein, partial [Xenopus tropicalis]	249.68	250.8	221.56	237.2	238.84	242.85	212.94	235.5	254.87	243.65	186.19	143.59	250.26	194.04	182.93	237.62	214.97	140.62	195.73	178.02	149.91	173.81	170.84	170.56	222.4	220.77
dani_f8p60_584_transcript14333_g1	PREDICTED: ragulator complex protein LAMTOR5 [Fukomys damarensis]	316.37	317.74	375.38	337.45	296.55	394.52	264.91	329.29	328.14	184.89	143.62	120.82	177.33	126.71	122.38	178.06	153.47	107.91	160.79	148.99	148.5	149.88	118.73	90.15	137.63	164.03
dani_f13p60_535_transcript14455_g1	PREDICTED: myeloma-overexpressed gene 2 protein homolog [Monodelphis domestica]	420.92	355.92	491.09	373.28	379.84	484.02	378.13	368.97	382.5	103.16	94.86	78.18	103.05	101.52	96.06	95.03	90.52	135.67	97.69	106.13	92.41	109.08	93.29	100.62	105.52	118.15
dani_f13p60_1574_transcript11687_g1	PREDICTED: eukaryotic translation initiation factor 3 subunit E [Latimeria chalumnae]	301.18	292.97	333.45	320.21	266.34	321.72	259.38	269.09	262.28	172.66	161.08	134.13	148.8	167.23	131.47	185.3	169.98	135.29	171.86	190.37	134.43	162.62	152.72	125.82	171.26	167.31
dani_f4p60_1075_transcript13105_g1	.^.	285.19	287.21	277.6	246.71	231.06	287.57	267.85	281.07	288.75	200.09	173.84	117.45	172.82	176.05	183.25	246.64	156.32	108.64	185.13	205.22	130.79	129.27	166.3	121.71	179.73	201.8
dani_f115p60_3144_transcript19199_g1	major vault protein [Xenopus laevis]	33.38	36	40.95	39.3	41.79	42.86	50.07	40.96	48.32	486.05	412.47	188.65	314.53	289.48	214.29	289.4	302.33	142.14	398.18	454.26	196.59	177.89	265.7	180.22	266.73	316.91
dani_f5p60_689_transcript30189_g1	cytochrome c-like protein, partial [Equus caballus]	317.1	320.67	369.42	381.64	354.6	407.86	376.55	336.58	294.97	178.38	136.96	91.81	131	103.34	101.84	115.5	77.44	221.16	143.69	114.97	101.25	169.2	107.2	86.71	107.08	117.83
dani_f16p60_851_transcript29681_g1	proteasome subunit Y [Xenopus laevis]	305.23	310.76	301.27	276.94	263.49	311.48	278.02	285.56	294.26	167.24	139.95	125.78	171.28	112.53	167.06	191.03	167.69	143.81	160.25	165.8	123.61	146.22	114.05	176.84	193	160.11
dani_f6p60_533_transcript14426_g1	PREDICTED: NADH dehydrogenase [ubiquinone] 1 beta subcomplex subunit 7 [Pelodiscus sinensis]	230.3	285.03	232.62	238.77	239.83	233.38	206.23	205.8	244.69	184.84	200.58	155.22	188.27	149.2	137.57	173.9	166.31	346.22	205.9	150.49	155.89	225.66	176.85	148.05	171.18	180.93
dani_f16p60_1051_transcript13296_g1	PREDICTED: HIG1 domain family member 1A, mitochondrial [Chelonia mydas]	267.51	230.09	218.89	263.08	211.04	284.22	176.3	185.29	206.41	291.65	206.58	87.12	291.92	81.24	156.34	291.18	170.74	77.64	248.57	214.37	129.34	163.5	108.88	84.15	244.04	322.21
dani_f9p60_1049_transcript13190_g1	Transcription factor BTF3 4, partial [Tinamus guttatus]	357.22	339.33	369.34	334.61	304.69	366.98	312.95	320.18	336.66	123.26	123.32	95.85	148.96	90.12	132.38	160.51	106.95	144.65	112.04	131.3	98.81	150.04	110.05	123.73	151.88	145.21
dani_f6p60_1701_transcript11159_g1	PREDICTED: RNA-binding protein 4B isoform X2 [Chelonia mydas]	351.94	362.02	358.05	300.87	340.08	339.72	364.66	390.24	386.19	99.07	137.87	71.34	122.82	78.38	136.69	184.26	94.2	124.59	100.35	174.89	71.2	85.87	102.4	103.85	150.36	146.89
dani_f2p60_1196_transcript12786_g1	heterogeneous nuclear ribonucleoprotein A3 homolog 1 [Xenopus laevis]	356.25	372.87	183.81	326.26	201.01	115.43	358.73	415.69	421.9	188.3	126.49	147	99.55	53.46	172.83	240.44	180.55	172.24	171.6	126.08	116.04	60.13	51.72	131.94	199.5	186.94
dani_f75p60_2047_transcript9470_g1	PREDICTED: cell division control protein 42 homolog isoform X1 [Phaethon lepturus]	344.92	360.54	373.93	368.91	386.05	373.87	302.25	370.18	320.26	123.99	129.13	97.87	134.7	71.43	120.22	187.73	83.82	118.69	123.34	130.09	78.29	112.61	81.89	87.32	155.44	132.33
dani_f4p60_1510_transcript28056_g1	peroxiredoxin 6 [Xenopus laevis]	123.38	140.32	170.37	125.74	176.37	152.72	153.59	147.27	156.06	227.47	248.06	168.5	237.98	166.45	213.93	269.15	214.41	243.52	250.91	336.46	176.73	181.24	191.44	189.34	255.1	253.03
dani_f4p60_803_transcript29905_g2	PREDICTED: anterior gradient protein 2 homolog [Gallus gallus]	0.96	2.81	5.79	4.35	3.86	5.4	1.81	5.78	3.49	491.74	500.7	302.53	349.76	199.5	140.26	325.35	231.15	66.18	369.09	508.6	307.5	146.16	173.38	173.82	487.67	359.95
dani_f15p60_1018_transcript29349_g1	PREDICTED: thioredoxin-dependent peroxide reductase, mitochondrial [Sarcophilus harrisii]	230.65	290.76	260.46	241.77	247.93	241.97	214.2	211.08	221.57	176.48	192.55	136.04	187.65	139.04	155.8	187.15	139.42	300.84	173.39	196.4	139.74	215.59	152.92	154.71	191.4	150.45
dani_f23p60_1622_transcript27462_g1	PREDICTED: tubulin alpha-8 chain [Anser cygnoides domesticus]	150.88	203.88	153.92	141.24	182.3	89.93	209.01	185.81	167.58	333.5	192.47	245.49	308.29	88.78	246.5	321.63	234.58	101.78	289.86	184.12	162.53	206.95	70.13	171.99	239.09	235.35
dani_f2p57_2792_transcript21495_g1	pyruvate kinase PKM isoform 1 [Xenopus tropicalis]	283.7	329.41	392.14	527.11	413.88	437.5	322.1	542.84	566.44	25.68	89	45.38	68.3	30.41	30.06	56.79	52.04	336.34	32.29	55.47	58.62	152.16	56.74	31.29	93.87	85.7
dani_f37p60_1980_transcript26074_g1	T-complex protein 1 subunit beta, partial [Columba livia]	372.67	348.43	388.11	349.76	319.36	375.01	308.63	324.44	317.29	138.52	129.6	87.44	126.41	108.79	93.98	143.9	110.62	131.94	134.58	152.36	83.99	121.62	103.69	81.03	118.91	117.88
dani_f26p60_3414_transcript18163_g1	PREDICTED: probable ATP-dependent RNA helicase DDX17 isoform X2 [Chrysochloris asiatica]	245.39	189.4	193.01	157.78	168.66	193.19	169.89	174.55	218.49	214.82	253.71	151.79	185.62	139.65	241.44	173.91	270.64	163.6	193.32	226.2	134.88	157.51	252.5	234.89	213.79	167.14
dani_f25p60_668_transcript14101_g1	PREDICTED: LOW QUALITY PROTEIN: proteasome maturation protein [Chelonia mydas]	436.14	400.95	468.05	407.24	352.6	389.79	351.67	410.49	370.23	106.23	88.63	69.54	112.13	49.29	84.24	112.27	64.26	85.86	98.24	92.46	79.45	118.99	50.77	78.37	117.85	88.01
dani_f11p60_694_transcript14052_g1	PREDICTED: adenylate kinase isoenzyme 6 isoform X1 [Alligator mississippiensis]	255.68	229.27	267.04	204.54	173.65	259.01	190.59	211.61	219.82	211.58	199.76	114.22	200	227.44	152.77	217.16	178.76	168.35	192.24	215.76	130.11	173.09	195.67	125.23	164.89	192.95
dani_f2p12_1557_transcript11974_g1	PREDICTED: uromodulin-like [Xenopus tropicalis]	0.55	0	0	3.1	0	2.38	1.51	0.29	0	19.79	6.42	353.82	521.9	298.22	231.96	512.73	211.53	126.32	11.49	4.43	620.27	313.38	235.36	167.11	710.34	678.5
dani_f2p39_3892_transcript16868_g1	MGC52527 protein [Xenopus laevis]	53.6	51.26	52.19	42.78	59.48	53.27	51.29	49.65	50.98	254.18	214.6	242.91	236.51	241	404.41	329.81	271.45	112.74	266.18	262.36	219.21	172.62	339.42	388.08	344.72	248.37
dani_f126p60_579_transcript30401_g1	PREDICTED: thymosin beta-4 [Alligator mississippiensis]	184.54	184.14	126.08	177.98	254.06	134.35	221.09	163.37	201.29	234.56	165.56	127.41	333.76	83.8	282.83	365.52	245.54	85.63	219.52	210.53	138.83	187.96	75.79	157.31	191.14	247.93
dani_f11p60_832_transcript29843_g1	phospholipid hydroperoxide glutathione peroxidase, mitochondrial [Xenopus tropicalis]	212.37	248.05	248.02	252.95	238.08	254.54	216.12	241.81	239.35	209.11	124.39	160.69	219.83	170.01	149.66	177.03	183.74	117.15	177.05	142.49	172.88	221.86	143.75	164.12	160.34	150.95
dani_f12p60_417_transcript14754_g1	hCG23722, partial [Homo sapiens]	228.17	234.75	223.01	222.56	162.37	241.13	181.6	184.84	182.04	237.26	200.1	156.66	246.29	176.68	173.52	249.02	158.2	143.61	196.72	166.5	170.89	184.88	157.69	138	198.79	178.02
dani_f6p60_4051_transcript1026_g1	PREDICTED: uncharacterized protein LOC102354522 [Latimeria chalumnae]	4.4	2.99	4.92	4.01	3.85	6.17	5.22	1.97	1.48	384.46	170.81	138.07	278.74	130.96	276.01	488.58	278.37	147.42	452.35	289.49	214.75	227.09	194.47	274.53	423.51	588.01
dani_f6p60_1883_transcript10472_g3	PREDICTED: tetraspanin-7 [Monodelphis domestica]	594.46	573.79	537.16	570.46	459.59	584.77	464.04	514.16	489.49	2.43	6.29	3.34	4.42	1.88	7.09	5.78	14.04	74.62	5.23	7.07	4.84	21.54	7.95	7.45	15.09	11.08
dani_f3p60_2069_transcript25869_g1	PREDICTED: chromogranin-A [Chrysemys picta bellii]	510.48	542.6	404.05	450.24	590.96	621.07	514.71	646.15	652.06	0.31	0.41	0.04	0.45	0.19	0.16	0.21	12.18	25.49	0.29	0.81	0.79	7.35	2.01	0.04	1.29	0.31
dani_f2p59_2144_transcript25510_g1	PREDICTED: myristoylated alanine-rich C-kinase substrate, partial [Taeniopygia guttata]	574.79	400.41	448.29	468.37	314.7	409.87	499.31	511.49	543.81	45.81	49.65	64.09	35.98	30.95	57.78	56.56	50.22	73.74	38.18	38.3	39.1	47.47	32.43	48.1	53.81	34.33
dani_f11p60_1106_transcript29340_g1	clathrin light chain A [Xenopus tropicalis]	336.78	383.09	346.44	362.08	391.86	403.81	286.62	330.29	349.88	146.44	113.99	94.68	150.84	73.11	85.79	102.62	86.96	84.05	123.65	134.1	94.42	114.63	74.13	72.16	101.23	106.86
dani_f13p60_704_transcript14017_g1	PREDICTED: SAP domain-containing ribonucleoprotein isoform X2 [Gekko japonicus]	271.01	290.81	302.23	239.23	249.41	281.4	245.59	270.97	291.67	170.27	165.13	110.46	177.43	123.31	140.6	186.51	159.9	128.23	152.76	161.1	127.65	147.71	115.28	108.06	157.87	167.28
dani_f9p60_835_transcript29827_g1	PREDICTED: proteasome subunit beta type-2 [Apteryx australis mantelli]	299.06	298.97	286.99	312.17	288.46	268.45	273.19	311.01	293.02	139.94	145.81	111.53	145.89	115.63	127.87	177.39	146.3	107.71	128.08	152.36	113.14	130.8	111.27	130.11	174.22	146.73
dani_f2p55_1875_transcript10576_g1	PREDICTED: polyubiquitin-C isoform X1 [Nomascus leucogenys]	393.1	430.46	322.82	315.7	425.58	424.08	391.81	336.7	391.99	131.4	78.85	74.28	119.39	81.94	82.08	89.28	81.96	88.28	127.79	78.75	70.21	103.98	68.28	64.44	79.58	82.67
dani_f10p60_1446_transcript28310_g1	PREDICTED: GTPase HRas isoform X4 [Alligator sinensis]	144.97	174.02	150.53	139.03	154.54	164.62	149.76	139.36	175.2	250.06	212	173.22	204.8	215.75	198.33	228.84	246.9	173.08	243.92	223.26	165.51	181.22	210	175.64	198.8	237.54
dani_f15p60_1516_transcript11882_g1	PREDICTED: dnaJ homolog subfamily A member 1 [Condylura cristata]	207.94	241.26	198.22	197.49	206.92	197.46	206.75	211.28	232.57	208.67	204.36	150.57	176.63	199.86	147.19	201.48	164.57	175.1	202.91	218.82	146.9	161.05	171.63	130.05	178.91	190.31
dani_f9p60_1613_transcript11567_g1	PREDICTED: hsc70-interacting protein [Equus asinus]	176.36	190.43	171.18	152.43	161.16	156.38	164.18	154.13	171.56	262	237.21	146.14	209.26	185.22	203.41	210.28	249.71	150.12	227.56	250.63	145.29	158.5	181.75	173.77	198.38	195.89
dani_f4p60_1477_transcript28206_g3	PREDICTED: eukaryotic translation initiation factor 2 subunit 2 isoform X1 [Calidris pugnax]	215.5	228.13	222.05	174.85	208.33	214.99	201	199.06	239.58	167.04	205.34	129.84	169.78	196.85	161.2	219.89	186.21	190.46	161.78	223.22	119.47	135.5	185.09	139.68	180.19	201.79
dani_f5p60_1090_transcript29190_g1	Diamine acetyltransferase 1 [Rana catesbeiana]	215.11	225.64	222.28	206.58	195.79	237.55	188.96	205.09	225.2	235.63	177.86	186.84	190.87	155.61	213.44	250.37	188.95	79	182.72	160.78	157.8	126.96	151.27	143.34	187.14	157.88
dani_f8p60_828_transcript29860_g2	PREDICTED: 28S ribosomal protein S25, mitochondrial [Xenopus tropicalis]	154.83	164.42	164.52	140.18	138.96	150.66	150.56	155.32	182.7	218.22	207.63	184.93	182.09	294.18	141.03	208.15	200.15	140.01	245.8	188.16	168.78	199.6	232.78	175.28	253.47	189.12
dani_f2p44_1246_transcript28796_g1	PREDICTED: RNA binding motif protein, X-linked-like-1 isoform X2 [Leptonychotes weddellii]	278.03	301.17	296.88	263.46	247.19	241.87	251.98	270.51	265.46	165.86	113.89	112.06	201.44	81.8	184.13	225.13	150.05	83.33	145.71	128.32	114.73	137.19	77.25	147.28	171.27	174.76
dani_f14p60_1120_transcript29142_g1	ADP-ribosylation factor-like protein 6-interacting protein 1 [Xenopus tropicalis]	435.79	417.41	438.67	418.97	379.71	451.71	393.09	404.52	397.35	67.34	71.64	44.3	66	47.3	56.72	60.55	52.07	64.7	61.77	83.87	64.08	64.96	58.56	58.92	77.59	73.12
dani_f5p60_1863_transcript26751_g2	PREDICTED: peroxiredoxin-5, mitochondrial [Chrysemys picta bellii]	67.92	69.48	66.45	58.5	79.63	63.41	86.28	91.09	93.65	398.49	328.9	118.37	285.14	141.25	218.59	301.91	260.54	95.54	305.32	336.37	176.29	125.37	161.91	166.29	258.24	444.96
dani_f3p60_1003_transcript29361_g1	PREDICTED: selenoprotein T2-like [Lepisosteus oculatus]	411.89	397.22	398.57	424.08	366.07	456.33	366.48	399.12	407.56	72.9	66.15	59.96	75.8	51.27	58.77	81.35	69.02	85.87	66.94	69.3	55.79	82.99	59.22	53.18	79.2	80.46
dani_f2p54_556_transcript30507_g1	PREDICTED: ATP synthase-coupling factor 6, mitochondrial [Apteryx australis mantelli]	316.58	300.6	316.37	352.48	348.07	319.99	320.75	304.13	284.11	120.62	116.98	89.05	152.93	90.48	91.27	123	67.3	187.01	112.07	116.4	89.82	177.01	79.62	80.32	125.05	109.88
dani_f2p23_2551_transcript6191_g1	chymotrypsin like elastase family member 1 precursor [Xenopus tropicalis]	0.06	0.84	0	0	0.07	0	0.94	0	0.35	596.51	1.23	0	1.08	0.05	481.3	515.74	394.79	0.18	455.29	0.65	0.33	0.43	0.06	276.55	593.24	1450.07
dani_f10p60_2660_transcript22154_g1	Keratin, type II cytoskeletal 5, partial [Haliaeetus albicilla]	0	0.38	1.75	1.15	0.23	1.77	0.12	0	0.11	502.41	284.89	226.99	262.8	156.85	252.56	598.59	212.42	48.74	389.14	353.05	272.94	227.74	159.92	176.3	344.39	292.97
dani_f3p60_1130_transcript12981_g1	PREDICTED: aminoacyl tRNA synthase complex-interacting multifunctional protein 1 isoform X1 [Alligator sinensis]	199.33	195.77	191.17	190.38	161.02	231.19	176.28	164.59	198.58	217.52	170.26	165.63	161.24	203.55	134.67	152.44	196.16	199.29	208.88	184.86	181.36	181.5	190.17	159.29	149.93	183.29
dani_f13p60_589_transcript30345_g1	PREDICTED: cytochrome b-c1 complex subunit 6, mitochondrial isoform X1 [Condylura cristata]	269.49	349.41	265.94	305.46	311.35	352.91	268.4	284.07	311.91	132.73	92.15	107.06	168.83	91.11	96.63	104.64	95.71	186.91	124.62	92.4	102.91	195.14	93.44	106.51	123.22	112.67
dani_f16p60_2027_transcript26086_g1	PREDICTED: basigin, partial [Alligator sinensis]	348.47	334.13	323.85	295.98	368.12	259.99	336.44	313.23	388.3	104.11	111.82	79.25	114.2	52.29	117.46	132.88	114.97	150.44	100.82	126.48	65.64	85.57	75.49	93.57	112.13	121.21
dani_f2p60_431_transcript30852_g3	.	0.63	0	0.44	0	0	0	0	0.54	0.71	48.08	299.57	1029.46	139.01	729.14	327.2	402.63	120.63	29.51	50.74	140.67	381.63	71.98	332.1	265	276	78.56
dani_f2p60_520_transcript14519_g2	PREDICTED: NADH dehydrogenase [ubiquinone] 1 alpha subcomplex subunit 7 [Chrysemys picta bellii]	332.65	241.39	330.11	286.25	391	220.64	332.37	364.61	395.92	86.79	117.08	75.83	141.93	72.6	80.52	120.4	88.99	211.1	93.04	105.62	92.13	181.16	76.62	63.22	119.22	102.36
dani_f5p60_4117_transcript853_g1	PREDICTED: neuron-specific protein family member 2 [Anser cygnoides domesticus]	527.65	551.99	481.27	474.79	496.04	502.9	482.38	579.3	581.7	0.11	0.19	0.22	0.31	0.13	0.27	0.43	10.96	19.53	0.26	1.06	0.82	6.07	1.23	0.06	1.01	0.5
dani_f2p60_833_transcript29862_g2	NADH dehydrogenase [ubiquinone] 1 beta subcomplex subunit 9 [Sparus aurata]	322.52	342.78	311.45	337.28	279.79	343.5	282.58	300.68	271.97	122.27	104.89	77.88	103.07	105.72	86.11	117.4	84.87	276.44	108.26	95.48	101.61	133.64	96.8	83.51	118.42	109.88
dani_f2p55_1524_transcript28017_g1	PREDICTED: visinin-like protein 1 [Chrysemys picta bellii]	480.55	520.83	500.43	528.37	529.73	547.09	472.13	515.18	528.21	0.44	0.47	0.79	0.91	0.14	1.53	1.55	11.07	51.15	0.76	2.26	1.6	6.55	3.05	1.12	2.56	0.96
dani_f3p28_3123_transcript19804_g1	RecName: Full=Calsequestrin-1; AltName: Full=Calsequestrin, skeletal muscle isoform; Flags: Precursor	6.89	0.94	4.05	2.63	4.33	0.62	9	9.56	4.39	17.13	221.18	79.92	326.32	13.38	23.58	16.3	6.59	2479.76	96.86	62.72	88.99	830.99	94.51	49.47	124.65	124.41
dani_f2p60_947_transcript29576_g2	PREDICTED: rho GDP-dissociation inhibitor 3 isoform X1 [Monodelphis domestica]	172.07	203.21	170.3	187.92	205.25	173.9	180.17	181.63	193.6	338.46	165.75	140.56	235.51	161.1	144.76	182.43	144.14	80.03	287.34	184.41	184.72	161.52	139.09	111.58	162.26	199.59
dani_f8p60_670_transcript30290_g1	PREDICTED: CDKN2AIP N-terminal-like protein isoform X1 [Xenopus tropicalis]	399.33	327	421.99	348.06	283.48	374.69	318.19	342.74	323.75	97.19	101.3	71.24	106.12	71.31	94.3	111.98	77.59	85.01	84.74	110.42	78.64	87.75	65.76	75.81	96.67	93.1
dani_f3p60_1344_transcript12479_g1	PREDICTED: heterogeneous nuclear ribonucleoproteins C1/C2 isoform X1 [Xenopus tropicalis]	249.17	255.42	249.34	227.02	229.39	251.46	229.39	242.14	256.13	156.71	148.32	121.3	152.69	159.25	142.59	161.89	148.38	124.84	142.84	161.85	119.06	119.25	167.08	138.27	143.09	138.63
dani_f2p21_1861_transcript10685_g1	PREDICTED: core histone macro-H2A.2 [Chlamydotis macqueenii]	408.74	394.74	388.46	333.74	371.67	335.66	425.07	458.37	403.9	51.19	54.76	45.81	87.41	22.52	92.34	126.53	57.76	51.88	50.88	70.43	51.81	64	32.86	76.58	102.24	73.72
dani_f160p60_2499_transcript5968_g1	ATP binding cassette subfamily F member 2 [Xenopus laevis]	214.62	230.22	231.86	199.54	233.64	210.95	230.81	227.96	250.52	170.41	159.74	130.47	149.23	129.39	145.07	179.75	192.24	148.12	162.47	181.12	118.35	118.93	142.02	125.15	158.86	178.92
dani_f11p60_3957_transcript16727_g1	thyroid hormone down-regulated protein (gene 18) precursor [Xenopus laevis]	0.3	1.24	1.25	0.82	0.07	5.5	1.05	0.06	0.12	908.67	376.42	52.42	102.16	402.19	338.62	98.45	91.73	217.68	485.41	355.32	88.84	35.97	557.2	159.45	136.54	196.21
dani_f6p60_786_transcript13832_g2	unnamed protein product [Mus musculus]	205.27	217.69	186.47	197.81	160.33	220.47	156.96	167.5	201.02	211.56	175	142.35	163.52	234.64	132.89	163	178.55	156.32	185.24	179.92	144	175.51	185.31	132.58	161.29	165.35
dani_f21p60_1193_transcript12800_g1	PREDICTED: coatomer subunit epsilon [Monodelphis domestica]	213.05	239.34	223.62	212.38	212.19	220.13	213.32	240.75	219.66	203.65	172.47	127.19	153.56	135.81	144.48	186.93	166.79	114.3	172.45	191.89	124.71	106.9	134.51	143.38	170.77	153.92
dani_f2p30_668_transcript14136_g1	PREDICTED: protein S100-A13-like [Cuculus canorus]	3.19	22.25	22.8	17.77	12.74	28.65	14.49	9.16	19.01	475.71	451.22	228.92	496.07	251.03	137.32	135.18	114.44	1.7	392.79	527.97	338.95	256.78	135.57	79.24	121.12	275.16
dani_f97p60_1390_transcript12175_g1	actin, aortic smooth muscle [Xenopus tropicalis]	7.59	11	6.14	12.08	13.6	8	13.89	16.05	11.86	271.86	331.91	300.36	184.23	270.4	273.42	314.38	313.05	128.07	213.28	278.88	180.89	96.99	314.71	335.69	393.2	255.24
dani_f5p60_2787_transcript21753_g1	PREDICTED: uncharacterized protein LOC105948240 [Xenopus tropicalis]	9.04	11.3	8.61	5.06	1.06	112.22	81.66	12.68	8.56	117.09	44	54.15	10.2	325.54	955.83	223.35	172.07	38.78	141.99	48.95	63.6	6.95	468.72	1106.09	311.07	202.49
dani_f9p60_2368_transcript24169_g1	Translocon-associated protein subunit alpha, partial [Ophiophagus hannah]	216.76	210.25	216.94	194.13	175.16	211.89	163.8	161.81	185.52	192.94	222.1	142.52	139.72	177.63	150.52	177.4	139.32	136.51	187.17	265.55	139.23	107.52	201.42	107.54	134.43	171.96
dani_f6p60_803_transcript13786_g1	eukaryotic translation initiation factor 3 subunit K [Xenopus tropicalis]	215.15	202.47	217.08	170.55	171.65	219.15	159.19	169.06	195.57	172.55	169.99	148.79	174.39	215.44	134.03	175.76	177.85	148.5	155.4	175.4	129.67	165.18	186.71	144.97	160.89	158.79
dani_f4p60_1210_transcript28925_g1	PREDICTED: 39S ribosomal protein L10, mitochondrial [Lipotes vexillifer]	168.9	179.39	173.99	165.28	165.35	190.25	164.18	165.71	181.09	190.85	175.03	148.72	150.62	227.5	149.45	185.95	203.14	124.96	186.24	196.37	155.78	141.94	194.37	164.48	180.93	175.44
dani_f2p59_431_transcript30843_g1	UPF0390 protein zgc136864 [Danio rerio]	180.1	135.74	80.92	211.64	183.87	199.87	91.65	89.14	86.87	220.99	110.72	380.3	307.35	277.8	98.33	119.29	131.35	211.91	225.03	119.5	287.01	260.23	196.87	96.43	107.37	94.27
dani_f5p60_1334_transcript28613_g1	Eukaryotic translation initiation factor 3 subunit 3 [Osmerus mordax]	211.34	245.53	229.55	200.86	191.07	217.94	194.28	211.55	227.61	189.97	187.42	122.91	130.33	165.22	123.16	157.78	147.64	145.48	172.64	206.6	120.58	115.7	165.78	113.53	151.8	145.14
dani_f89p60_2186_transcript24952_g1	adenosylhomocysteinase B [Xenopus laevis]	33.03	44.67	37.32	45.55	37.93	31	37.08	39.94	39.28	311.97	228.73	121.13	192.37	220.66	239.54	565.94	265.62	88.66	255.88	354	141.1	161.42	214.91	199.43	280.62	303.4
dani_f4p60_1672_transcript27492_g1	PREDICTED: reticulon-4 isoform X2 [Ailuropoda melanoleuca]	359.61	377.17	319	347.42	333.95	370.29	286.39	314.26	381.44	89.17	77.6	60.16	94.5	40.04	71.91	88.26	71.24	174.45	90.42	72.36	66.97	124.71	49.55	57.43	84.3	85.24
dani_f2p46_874_transcript13638_g1	.	0	0.16	3.24	0	0	0.29	0	0.12	0	54.59	1585.74	88.3	46.82	380.82	63.51	54.71	132.02	2.17	76.32	1239.13	76.04	49.98	394.36	109.27	64.39	65.63
dani_f4p48_724_transcript30089_g1	Transcription elongation factor B polypeptide 1 [Chelonia mydas]	394.12	344.61	362.89	369.51	304.05	353.46	305.97	328.97	324.44	87.65	95.12	67.83	86.18	86.73	75.71	83.41	68.85	100.59	79.15	87.24	70.24	78.79	84.34	66.15	90.17	83.93
dani_f46p60_519_transcript14514_g1	PREDICTED: apolipoprotein C-I isoform X5 [Chrysemys picta bellii]	167.64	136.93	161.46	162.13	99.99	160.46	59.82	101.48	64.57	296.43	146.08	250.1	50.01	208.29	77.66	39.57	72.55	232.8	434.2	328.6	326.28	112.66	297.29	115.12	210.84	165.76
dani_f3p60_606_transcript14270_g1	NADH dehydrogenase [ubiquinone] 1 beta subcomplex subunit 4 [Xenopus tropicalis]	280.7	329.51	281.95	320.05	278.77	342.33	267.6	293.26	272.62	120.85	100.19	86.8	105.7	95.36	80.53	103.34	75.97	200.3	111.45	92.4	102.56	125.64	95.53	75.92	119.77	112.85
dani_f12p60_500_transcript29404_g2	adenylate kinase isoenzyme 1 [Gallus gallus]	133.24	97.19	111.88	71.11	114.06	115.87	104.38	113.01	117.45	14.98	218.48	38.08	137.44	27.54	21.81	15.31	25.8	1754.78	122.29	73.43	60.27	494.19	155.39	58.68	122.69	143.44
dani_f4p52_4379_transcript617_g1	PREDICTED: sodium- and chloride-dependent GABA transporter 1 [Pelodiscus sinensis]	532.38	471.35	514.36	529.54	448.61	550.21	416.28	491.2	465.59	0.07	0.17	0.06	0.15	0.01	0.1	0.04	11.87	11.04	0.04	0.36	0.22	6.2	0.38	0.14	0.43	0.12
dani_f2p60_1353_transcript12437_g1	.	71.96	87.73	70.74	60.95	70.04	85.49	82.39	85.28	95.42	323.67	225.91	174.48	268.94	193.69	229.07	295.53	223.11	71.13	273.21	208.47	194.06	208.64	168.17	211.91	236.6	230.11
dani_f21p60_1645_transcript27556_g1	PREDICTED: fructose-bisphosphate aldolase B isoform X1 [Anolis carolinensis]	47.48	48.3	59.55	38.4	37.2	65.84	47.69	45.24	43.45	408.16	462.42	115.53	214.76	223.08	225.73	217.68	218.25	147.88	254.15	472.21	117.4	94.83	212.48	123.94	234.51	256.81
dani_f3p48_736_transcript30052_g1	Oligosaccharyltransferase complex subunit ostc [Larimichthys crocea]	250.1	241.95	198.8	211.08	180.29	249.04	186.15	185.21	227.17	195.34	131.83	123.73	158.59	156.55	150.89	181.71	130.92	133.9	174.86	121.27	121.91	137.93	146.4	123.71	157.2	147.25
dani_f5p60_774_transcript13901_g1	uncharacterized protein LOC495981 [Xenopus laevis]	76.65	104.41	88.94	83.63	75.2	80.54	88.45	87.8	77.73	307.26	263.38	143.09	258.49	160.04	143.27	261.45	170.08	208.12	248.43	260.24	196.63	196.79	122.77	135.49	290.88	286.97
dani_f4p60_1492_transcript28110_g1	creatine kinase, mitochondrial 1B [Xenopus laevis]	299.87	376.15	496.38	641.45	328.18	581.11	300.18	602.83	724.22	0.61	1.4	1.94	0.52	0.66	1.14	0.51	7.29	26.35	0.99	5	2.73	4.59	3.84	1.57	4.05	1.77
dani_f5p60_1857_transcript26739_g1	F-actin-capping protein subunit alpha-1 [Xenopus tropicalis]	171.78	165.41	179.83	173.88	161.26	178.92	167.66	173.36	161.09	185.2	190.41	125.73	211.99	91.05	136.4	208.29	107.95	307.94	185.13	195.26	136.81	224.71	106.81	106.5	177.93	175.77
dani_f14p60_1512_transcript28016_g1	unnamed protein product [Homo sapiens]	273.24	267.73	245.99	224.41	270.32	228.33	259.74	276.23	290.37	131.58	99.29	94.97	163.68	67.32	126.93	170.85	129.46	89.95	123.91	120.24	95.87	138.53	81.46	109.07	148.69	148.26
dani_f11p60_2864_transcript4617_g1	PREDICTED: proactivator polypeptide isoform X7 [Aquila chrysaetos canadensis]	361.07	352.81	351.36	334.47	351.77	374.39	311.63	361.33	377.46	73.29	88.55	52.05	69.73	68.79	66.35	74.76	63.26	71.1	69.99	97.77	61.59	56.74	85.85	50.06	72.79	76.99
dani_f8p60_456_transcript30763_g1	uncharacterized protein LOC100049137 [Xenopus laevis]	283.33	263.27	275.41	277.51	246.86	288.28	241.53	243.93	272.08	122.11	109.58	93.12	155.35	99.21	115.18	147.2	104.64	187.54	101.69	91.47	92.64	156.26	71.4	98.22	114.43	122
dani_f9p60_1032_transcript13247_g1	Endothelial differentiation-related factor 1 homolog [Rana catesbeiana]	249.11	273.16	300.22	252.86	260.85	307.51	226.82	228.92	259.83	114.19	151.29	108.34	122.52	106.39	93.97	127.42	101.55	139.03	114.44	166.63	97.76	122.18	117.21	79.85	107.57	121.15
dani_f8p60_531_transcript30533_g1	PREDICTED: NADH dehydrogenase [ubiquinone] 1 alpha subcomplex subunit 3 [Pseudopodoces humilis]	172.93	201.23	200.22	216.99	164.23	217.85	192.31	168.92	207.15	171.59	148.5	120.49	160.65	158	105.45	147.75	186.84	199.29	172.84	139.44	143.25	147.87	148.29	119.77	176.64	160.02
dani_f3p23_2334_transcript8508_g1	PREDICTED: phosphate carrier protein, mitochondrial isoform X2 [Chrysochloris asiatica]	222.38	257.22	212.37	198.96	248.58	210	248.15	225.37	239.11	156.98	170.92	73.92	151	82.32	108.59	139.68	102.32	280.16	145.8	155.83	92.95	161.34	93.2	83.85	127.92	152.5
dani_f3p42_2524_transcript23200_g1	PREDICTED: nuclear receptor subfamily 4 group A member 1 [Chrysemys picta bellii]	43.83	34.33	37.72	43.57	26.3	34.5	38.71	30.27	33.96	273.97	317.83	302.78	218.09	205.1	308.32	156.23	169.16	194.37	238.13	299.64	272.88	165.97	240.53	256.18	239.81	152.72
dani_f11p60_1687_transcript11219_g1	PREDICTED: actin, cytoplasmic 1 [Camelus dromedarius]	353.28	459.73	391.47	387.99	472.66	336.05	412.68	368.97	394.66	44.2	39.51	33.02	43.59	33.55	66.37	56.97	54.08	53.93	43.67	47.64	25.3	31.1	43.85	54.21	40.88	38.92
dani_f13p60_621_transcript14252_g1	hypothetical protein Y1Q_021736 [Alligator mississippiensis]	81.38	91.14	97.62	115.81	111.27	114.87	105.26	89.19	83.26	156.48	230.29	248.96	220.29	269.45	249.11	227.12	207.7	253.57	144	175.44	103.3	209.43	172.27	170.74	229.94	166.89
dani_f10p60_2031_transcript26071_g1	PREDICTED: 14-3-3 protein zeta/delta [Calypte anna]	392.75	322.49	301.46	297.23	299.71	348.51	396.91	438.44	327.62	82.94	54.19	42.68	102.33	21.64	103.21	148.05	55.03	42.35	85.42	66.62	52.42	67.84	28.65	66.17	100.64	70.59
dani_f24p60_1639_transcript27113_g1	PREDICTED: poly(rC)-binding protein 2 isoform X23 [Python bivittatus]	252.61	257.78	250.93	216.71	201.3	239.25	238.52	214.75	252.02	127.76	138.77	103.15	100.47	118.31	138.18	146.21	144.26	144.63	139.98	160.85	103.52	91.76	114.81	115.58	143.76	137.24
dani_f2p60_986_transcript13380_g1	PREDICTED: transcription elongation factor B polypeptide 2 isoform X1 [Protobothrops mucrosquamatus]	245.42	251.38	239.58	226.39	234.79	230.45	243.23	234.06	267.28	157.15	141.3	95.62	127.44	95.69	139.97	137.21	140.16	105.83	123.78	136.27	95.29	86.26	127.95	120.43	134.52	147.52
dani_f10p60_2014_transcript9653_g1	PREDICTED: S-phase kinase-associated protein 1 isoform X1 [Callorhinchus milii]	361.9	351.71	384.18	343.3	369.84	400.62	333.17	346.3	352.45	57.26	66.61	39.66	62.24	36.96	58.73	76.29	48.54	97.25	56.23	75.07	43.48	67.54	44.69	43.36	72.28	72.73
dani_f8p60_1421_transcript28331_g1	eukaryotic translation initiation factor 3 subunit M [Pongo abelii]	265.61	213.09	272.61	223.5	178.03	242.92	182.01	188.79	198.15	158.09	161.26	111.85	139.68	136.52	109.31	157.57	119.16	118.85	157.94	183.99	106.2	115.98	138.48	86.96	128.76	140.76
dani_f67p60_3495_transcript17899_g1	protein transport protein Sec61 subunit alpha isoform 1 [Xenopus tropicalis]	104.36	120.9	114.42	108.53	115.06	116	110.19	120.32	117.77	188.48	241.9	139.15	177.35	240.92	168.05	227.69	171.39	105.17	185.74	266.01	132.85	131.17	289.97	137.33	185.74	211.7
dani_f20p60_582_transcript30673_g1	PREDICTED: 10 kDa heat shock protein, mitochondrial isoform X2 [Fukomys damarensis]	366.78	299.53	401.36	311.42	300.29	270.48	299.73	301.54	291.03	74.52	71.95	65.58	138.05	44.22	83.8	105.78	59.95	137.53	64.59	72.29	67.44	124.94	37.87	79.57	83.73	73.9
dani_f2p20_1201_transcript28963_g1	PREDICTED: uromodulin-like [Xenopus tropicalis]	0.09	0.55	1.44	1.26	0.33	2.13	0.43	0	0	567.24	377.59	139.99	327.29	156.94	89.76	199.77	121.19	83.25	458.41	421.84	253.05	196.14	116.69	64.63	269.07	338.9
dani_f6p60_1739_transcript27255_g1	PREDICTED: Obg-like ATPase 1 [Monodelphis domestica]	245.99	243.84	273.49	235.54	215.7	256.92	223.24	229.24	234.61	151.31	135.74	87.68	119.35	100.19	91.08	128.79	110.06	145.55	156.43	152.81	87.4	142.67	95.77	88.86	111.1	122.43
dani_f4p53_1462_transcript28188_g1	PREDICTED: tropomyosin alpha-4 chain-like isoform X11 [Ficedula albicollis]	9.2	11.67	12.3	13.62	6.84	11.77	8.79	10.14	12.87	213.62	255.5	243.7	220.17	264.51	300.8	252.05	512.84	158.14	151.99	204.29	133.75	149.09	235.84	288.53	298.03	201.45
dani_f2p60_1180_transcript12871_g1	serine/arginine-rich splicing factor 3 [Alligator mississippiensis]	333.86	319.15	362.23	305.99	302.69	332.53	332.29	342.08	311.55	72.2	75.87	50.13	91.9	42.64	89.26	121.93	58.9	77.02	69.6	82.24	49	69.04	48.35	63.31	86.24	90.9
dani_f5p60_1429_transcript28276_g3	LOC494636 protein, partial [Xenopus laevis]	0.7	2.6	0.43	3.37	1.06	1.9	1.37	1	1.53	340.6	381.6	499.53	355.3	152.41	590.75	577.92	311.68	110.31	117.49	126.22	90.54	104.32	35.35	143.84	124.2	101.22
dani_f20p60_4097_transcript908_g1	RecName: Full=Excitatory amino acid transporter 1; AltName: Full=SEAAT1	504.54	408.71	448.96	357.74	446.7	457.51	491.93	493.93	485.76	0.32	0.25	0.48	0.39	0.31	0.52	0.66	10.17	33.47	0.43	1.8	1.05	6.91	3.47	0.45	3.21	1.55
dani_f4p60_2242_transcript25089_g1	PREDICTED: ADP-ribosylation factor 1 isoform X1 [Mandrillus leucophaeus]	322.13	332.62	332.37	311.97	318.14	398.67	311.5	369.61	381.18	85.5	69.37	41.52	63.64	34.2	67.56	76.96	46.91	61.67	83.57	72.73	57.95	47.15	49.07	58.77	80.01	86.37
dani_f38p60_2528_transcript23056_g1	small ubiquitin-related modifier 3 [Xenopus tropicalis]	332.68	334.23	330.72	324.36	303.03	361.33	290.46	311.19	308.66	84.8	67.03	59.19	90.14	49.98	76.78	102.69	62.41	64.44	83.48	72.29	62.45	82.44	58.84	65.81	91.63	88.12
dani_f5p60_1390_transcript12280_g2	Heterogeneous nuclear ribonucleoprotein D-like protein, partial [Heterocephalus glaber]	337.31	318.65	345.65	307.22	269.61	268.57	282.52	338.36	297.74	78.2	81.86	56.3	87.69	51.35	75.45	143.37	78.87	114.04	77.99	103.25	46.07	69.39	60.8	63.17	106.04	92.3
dani_f9p60_550_transcript14452_g1	NADH:ubiquinone oxidoreductase subunit A13 [Xenopus laevis]	211.24	281.07	249.53	240.8	217.08	259.22	224.72	252.44	233.69	170.44	117.7	81.47	144.37	87.98	84.98	115.37	88.98	175.5	140.55	113.04	86.85	136.89	98.54	78.51	122.55	132.29
dani_f17p60_3397_transcript2333_g1	PREDICTED: receptor expression-enhancing protein 5 isoform X2 [Latimeria chalumnae]	359.03	340.2	379.14	351.38	339.27	391.5	342.01	376.5	371.58	42.91	53.15	46.77	50.65	39.01	53.5	62.76	54.38	90.46	43.89	59.05	39.71	49.88	46.73	40.91	55.52	60.7
dani_f16p60_2645_transcript22343_g1	PREDICTED: keratin, type II cytoskeletal 5 isoform X2 [Ceratotherium simum simum]	1.12	1.7	2.25	2.25	0	0	0	1.39	0	253.77	334.72	107.27	324.56	45.27	233.25	527.81	73.53	122.5	363.12	659.41	112.34	117.15	84.36	115.3	385.92	269.5
dani_f11p60_1869_transcript26646_g1	PREDICTED: calpain small subunit 1-like [Python bivittatus]	58.55	69.57	56.09	64.72	65.21	51.74	64.11	70.89	63.6	635.32	102.76	207.95	215.21	93.94	101.3	205.98	135.4	110.04	577.23	113.56	289.25	122.06	113.97	74.22	214.25	245.2
dani_f6p60_1939_transcript26367_g2	PREDICTED: protein DEK isoform X2 [Capra hircus]	140.38	187.63	150.7	148.14	146.19	151.01	125.76	133.01	144.99	237.54	179.41	152	167.02	177.43	106.24	174.48	167.58	121.04	227.51	199.02	144.85	139.89	175.38	117.01	155.13	145.58
dani_f3p60_917_transcript13526_g1	PREDICTED: ragulator complex protein LAMTOR4 [Otolemur garnettii]	203.44	198.78	181.11	186.88	172.39	228.99	194.11	193.95	213.73	149.06	107.66	107.71	105.55	186.1	132.18	160.22	176.67	112.77	143.99	111	123.03	109.43	165.53	138.57	143.05	165.28
dani_f25p60_1384_transcript28429_g1	PREDICTED: signal peptidase complex subunit 1 [Chrysemys picta bellii]	264.85	289.36	282.9	290.2	238.91	304.5	282.91	126.47	137.33	132.77	127.2	109.06	120.52	103.91	166.29	81.73	68.12	81.33	133.49	131.98	116.2	90.27	127.28	143.23	79.79	80.08
dani_f4p60_759_transcript30043_g1	.	245.54	167.38	358.58	251.48	228.02	361.5	231.43	173.84	204.83	68.5	94.89	121.76	102.06	110	83.32	85.01	89.98	147.41	90.95	111.99	120.95	224.12	139.22	89.78	94.53	97.42
dani_f6p35_2547_transcript22678_g1	PREDICTED: non-POU domain-containing octamer-binding protein, partial [Buceros rhinoceros silvestris]	318.22	327.13	289.04	233.88	260.75	241.37	309.08	301.35	324.08	103.27	107.28	54.34	79.73	57.9	121.41	120.09	86.19	96.55	89.91	118.68	50.38	49.76	76.31	73.52	98.97	104.66
dani_f10p60_1013_transcript29430_g1	uncharacterized protein LOC100137677 [Xenopus laevis]	266.16	272.89	252.65	247.94	291.08	266.93	277.9	304.45	294.7	113.94	93.48	71.2	93.18	68.12	97.05	130.01	83.21	117.91	102.4	96.95	71.19	105.76	69.61	81.98	121.53	99.31
dani_f20p60_495_transcript30592_g1	COX17 homolog, cytochrome c oxidase assembly protein [Xenopus tropicalis]	107.07	95.26	98.41	92.91	73.69	129.44	86.1	77.32	87.05	320.57	201.27	124.88	210.17	167.4	138.17	184.53	143.55	206.48	266.73	188.73	220.81	196.27	159.21	121.37	175.4	211.79
dani_f3p60_1105_transcript13059_g1	PREDICTED: eukaryotic translation initiation factor 3 subunit G [Myotis davidii]	193	181.8	189.88	164.63	159.62	186.74	154.99	175.45	187.87	194.35	167.92	121.31	141.63	152.53	133.72	163.75	176.18	112.73	158.91	175.33	111.73	113.88	135.82	122	149.32	138.65
dani_f2p7_5210_transcript15573_g1	Calmodulin, partial [Ophiophagus hannah]	348.11	362.2	352.94	328.39	326.92	358.47	353.36	364.03	292.88	52.36	53.57	36.69	54.79	35.15	59.32	83.8	46.97	81.21	56.47	69.26	40.79	45.36	47.09	38.59	66.94	71.05
dani_f83p60_2074_transcript24967_g1	PREDICTED: grancalcin [Chelonia mydas]	373.86	339.33	334.7	337.48	326.48	357.86	339.13	366.64	362.73	69.61	51.82	32.4	60.44	20.33	48.81	57.19	38.88	52.95	58.27	57.31	38.94	49.52	26.44	38.25	63.62	67.11
dani_f10p60_1269_transcript28817_g1	eukaryotic translation initiation factor 3, subunit 5 epsilon, 47kDa, partial [Xenopus tropicalis]	241.7	232.62	218.44	215.57	225.09	228.57	202.73	211.38	223.62	125.53	122.96	99.59	121.85	109.74	102.67	142.17	104.29	124.92	119.76	140.18	89.11	103.84	118.63	93.63	122.45	126.45
dani_f7p60_1210_transcript12772_g1	PREDICTED: alpha-synuclein [Charadrius vociferus]	480.33	337.1	527.62	353.9	338.2	596.37	363.71	428.13	459.95	1.52	3.44	2.05	1.7	1.42	1.75	1.35	14.67	11.45	1.58	2.31	2.05	7.25	2.58	2.13	2.8	1.51
dani_f15p60_1823_transcript10792_g1	protein phosphatase type 2A catalytic subunit [Homo sapiens]	305.84	345.43	286.24	301.54	333.47	333.95	351.91	361.27	367.31	61.16	64.21	33.88	64.3	35.74	58.78	74.72	47.47	57.67	61.64	70.57	44.2	47.86	46.96	43.28	70.56	76.33
dani_f2p24_2369_transcript7673_g1	heat shock cognate protein 70 [Andrias davidianus]	177.63	1.68	367.35	0.6	161.52	1.03	176.33	175.32	170.54	14.61	314.52	15.77	200.63	136.22	196.02	254.69	204.25	122.11	16.74	359.28	10.37	196.04	96.3	166.15	196.02	208.11
dani_f24p60_776_transcript13776_g1	PREDICTED: proteasome subunit beta type-3 [Astyanax mexicanus]	189.03	200.21	197.58	191.38	215.67	182.44	219.83	259.84	231.61	135.27	109.72	94.95	179.26	97.85	118.2	162.86	103.36	86.32	116.06	125.38	97.46	159.95	72.24	103.04	144.76	139.84
dani_f17p60_1424_transcript12221_g1	Chain A, Crystal Structure Of The Human Ubiquitin-Conjugating Enzyme (E2) Ubch5b	303.04	281.34	313.66	290.22	295.86	317.73	274.63	309.22	294.12	70.18	78.65	55.95	77.78	50.08	75.68	109.14	67.05	81.2	69.21	87.89	49.87	62.86	59.5	55.83	86.02	93.2
dani_f4p60_490_transcript30705_g2	unnamed protein product, partial [Oncorhynchus mykiss]	4.35	8.73	5.15	5.94	2.99	7.62	3.91	3.34	4.84	190.28	221.93	270.4	106.02	452.97	232.78	179.71	337.91	40.96	212.67	213.86	206.11	82.67	395.69	305.59	218.21	172.03
dani_f69p60_2336_transcript24002_g1	keratin 19, type I [Xenopus laevis]	52.18	89.7	89.9	158.61	116.84	75.97	87.62	90.48	52.89	213.04	176.92	109.02	90.76	150.9	92.86	100.89	141.11	453.65	226.54	232.37	109.12	63.94	226.74	172.45	289.08	208.32
dani_f17p60_2212_transcript8796_g1	PREDICTED: dnaJ homolog subfamily A member 2 isoform X1 [Alligator mississippiensis]	242.37	281.45	254.41	246.22	259.64	279.66	244.59	267.19	272.14	92.68	106.64	65.02	79.71	81.25	72.65	109.64	80.85	112.49	101.11	129.76	59.81	71.16	97.28	59.77	97.06	104.4
dani_f2p60_1190_transcript12409_g1	PREDICTED: ribosome biogenesis protein NSA2 homolog [Microtus ochrogaster]	165.21	127.76	177.43	123.42	128.63	165.62	126.37	124.05	152.97	165.98	183.02	129.5	134.8	194.99	118.4	155.88	142.75	149.98	165.97	220.33	114.5	129.5	173.1	109.62	136.35	152.34
dani_f5p60_2667_transcript22291_g1	chymotrypsin like elastase family member 1 precursor [Xenopus tropicalis]	0.42	0.42	4.82	2.03	0.28	1.88	0.2	0	0.2	160.92	650.05	129.01	390.78	81.23	105.66	117.42	40.94	204.53	163.53	1065.75	178.13	101.7	49.2	45.38	112.41	249.59
dani_f5p60_1666_transcript11373_g1	tubulin alpha 1a [Xenopus laevis]	205.86	185.5	204.93	154.26	160.82	142.77	194.42	186.5	198.1	154.24	109.71	107.86	126.47	111.81	129.19	177.97	136.52	144.19	165.17	143.64	81.5	118.82	126.31	102.46	129.76	147.09
dani_f6p60_1149_transcript12952_g1	PREDICTED: SH3 domain-binding glutamic acid-rich-like protein 3 [Chrysemys picta bellii]	194.81	211.08	185.59	183.76	194.39	165.33	201.49	190.89	182.32	145.05	138.3	103.61	114.54	77.43	208.78	188.81	147.74	88.82	120.22	145.89	80.91	69.32	85.55	137.01	153.64	128.06
dani_f2p14_5758_transcript118_g1	PREDICTED: mucin-2-like [Astyanax mexicanus]	0.03	0.52	1.13	1.88	0.1	1.04	0.23	0.05	0.03	573.07	355.69	142.66	394.11	36.96	88.1	258.94	63.28	37.78	450.3	331.33	256.28	173.28	39.11	51.69	303.09	259.82
dani_f12p60_1844_transcript10604_g1	PREDICTED: 14-3-3 protein eta [Chrysemys picta bellii]	323.24	408.34	385.41	381.15	488.13	368.87	366.65	498.18	438.02	4.06	4.79	3.8	5.69	2.22	5.77	10.91	9.31	45.67	5.7	6.57	5.9	11	7.49	5.91	14.07	7.79
dani_f2p28_1598_transcript11712_g1	cytochrome c oxidase subunit II [Andrias davidianus]	244.66	177.46	223.09	164.03	157.02	155.3	298.19	133.92	172.4	84.41	51.29	63.11	192.43	102.46	177.76	89.07	188.93	122.28	123.18	34.19	95.61	182.62	69.5	251.95	130.7	122.36
dani_f17p60_921_transcript13568_g1	PREDICTED: proteasome subunit beta type-1 [Lepisosteus oculatus]	285.09	258.37	301.81	284.12	275.4	270.27	260.99	273.47	246.86	75.74	80.47	61.42	102.87	51.85	84.92	120.02	59.56	88.06	68.84	86.69	65.15	108.34	47.56	71.09	95.17	82.31
dani_f3p59_1286_transcript12630_g1	glycine cleavage system protein H (aminomethyl carrier) isoform A [Alligator mississippiensis]	157.36	185.11	166.98	165.45	128.49	160.77	134.23	143	140.1	212.41	154.1	97.03	142.42	80.29	136.15	174.72	121.34	87.66	215.71	171.47	129.6	122.36	100.72	122.27	163.71	188.96
dani_f15p60_995_transcript13368_g1	PREDICTED: mitochondrial import receptor subunit TOM6 homolog [Anolis carolinensis]	271.71	177.84	294.83	187.44	184	254.53	172.28	165.08	172.41	97.97	160.34	69.84	85.24	136.41	76.73	124.83	88.51	175.27	102.27	188.35	76.04	102.01	133.19	74.86	102.61	108.89
dani_f3p60_1552_transcript11721_g1	Chain A, Up1, The Two Rna-Recognition Motif Domain Of Hnrnp A1	272.81	330.37	261.81	239.43	304.69	236.57	271.8	332.86	315.94	64.45	55.99	69.73	108.36	29.07	103.14	134.11	59.87	58.59	71.01	74.22	51.76	63.31	28.56	61.2	88.21	66.41
dani_f7p60_1326_transcript28582_g1	PREDICTED: voltage-dependent anion-selective channel protein 3 isoform X4 [Chrysemys picta bellii]	301.47	352.44	311.58	315.93	348.31	354.08	320.29	325.7	334.53	27.88	41.31	31.3	35.49	24.54	29.84	40.4	33.16	187.83	34.46	35.89	30.33	73.1	40.65	33.56	46.01	43.41
dani_f107p60_2443_transcript21814_g1	PREDICTED: 4F2 cell-surface antigen heavy chain [Chrysemys picta bellii]	141.76	130.91	93.85	112.2	122.5	113.01	111.54	125.64	144.09	103.28	186.28	57.96	79.96	422.38	112.44	116.5	258.4	116.42	92.74	165.07	56.72	71.24	400.1	87.3	107.23	222.05
dani_f6p44_3554_transcript17976_g1	PREDICTED: guanine nucleotide-binding protein G(I)/G(S)/G(O) subunit gamma-2 isoform X1 [Colobus angolensis palliatus]	423.83	352.36	449.95	371.88	375.48	445.87	390.32	415.22	431.42	3.83	3.86	4.7	5.28	1.28	5.07	5.43	10.61	14.41	3.38	3.71	2.94	10.55	1.8	4.35	5.39	3.35
dani_f6p60_943_transcript29558_g1	PREDICTED: proteasome subunit alpha type-6 isoform X1 [Chrysemys picta bellii]	161.94	196.04	215.23	181.04	146.21	134.31	154.24	170.87	186.17	177.31	151.84	113.57	154.06	99.75	145.14	156.58	125.29	92.62	135.27	149.33	101.52	104.9	90.28	120.1	131.04	132.33
dani_f2p60_3039_transcript3779_g1	otogelin precursor [Xenopus laevis]	2.54	3.45	3.06	2.9	3.14	2.52	2.06	2.53	2.31	553.67	351.72	109.98	315.48	80.12	101.03	181.86	118.64	90.57	451.73	372.29	168.18	137.5	98.55	57.68	218.87	291.62
dani_f7p60_438_transcript30813_g1	NADH dehydrogenase-like [Scleropages formosus]	198.2	167.83	222.18	228.34	202.74	213.36	216.92	232.57	173.73	95.05	94.96	100.33	115.83	104.83	92.39	129.31	86.61	219.07	89.15	98.05	98.73	146.97	81.86	85.7	110.73	114.58
dani_f2p21_3595_transcript17557_g1	NDRG family member 4 isoform A [Alligator mississippiensis]	409.95	544.61	360.64	437.79	387.81	371.57	386.22	366.64	399.02	0.16	0.04	0.04	0.21	0.06	0.02	0.04	8.56	36.41	0.14	0.87	0.86	5.48	1.31	0.04	0.92	0.39
dani_f3p60_1440_transcript12121_g1	PREDICTED: cathepsin L1-like [Chelonia mydas]	199.05	180.38	209.6	177.9	196.2	223.73	200.09	204.56	219.89	80.92	97.12	65.1	103.62	74.54	107.03	139.44	115.2	205.14	81.1	125.75	76.07	111.65	89.87	119.18	164.74	149.23
dani_f3p19_933_transcript13489_g1	PREDICTED: gamma-aminobutyric acid receptor-associated protein-like 2 [Anolis carolinensis]	399.34	338.34	377.12	365.37	289.32	441.4	280.4	301.5	338.99	27.4	46.85	28.51	25.3	32.45	21.41	26.57	31.35	74.29	32.38	42.86	27.3	32.98	44.28	23.06	34.29	32.97
dani_f4p60_1214_transcript12763_g1	troponin T type 3 (skeletal, fast), partial [Scaphiopus couchii]	2.45	0	1.12	1.21	2.83	1.85	5.88	3.15	3.23	19.02	203.27	53.89	30.24	27.14	11.76	1.82	4.91	555.19	200.47	272.9	216.5	392.55	554.84	252.87	483.58	409.21
dani_f7p60_1231_transcript28838_g1	uncharacterized protein LOC734681 [Xenopus laevis]	12.41	7.91	10.05	10.65	7.27	11.61	12.32	7.88	9.75	278.91	180.87	134.53	336.87	141.03	265.57	495.29	172.11	161.4	224.93	163.16	121.76	212.09	79.83	154.98	269.43	218.32
dani_f3p60_2124_transcript25541_g1	.	0.22	0.4	0.47	0.87	0.26	1.46	0.18	0.22	0.42	304.95	217.41	104.53	223.81	94.22	239.46	401.6	293.86	69.24	300.45	250.48	165.3	106.96	167.08	148.44	257.33	348.77
dani_f8p60_1074_transcript13070_g1	PREDICTED: snaclec bitiscetin subunit beta-like [Pelodiscus sinensis]	0	1.38	1.12	2.17	0.47	2.09	0.14	0	0.22	481.47	278.75	164.52	357.22	249.35	96.85	168.04	107.74	140.91	344.8	259.13	243.55	173.92	150.04	51.93	153.54	268.87
dani_f6p60_784_transcript13837_g1	PREDICTED: malignant T-cell-amplified sequence 1 [Chrysemys picta bellii]	213.46	241.33	233.74	231.64	221.92	232.17	216.81	249.39	232.74	110.38	103.9	75.24	120.26	67.77	78.75	135.15	85.45	117.32	98.06	97.62	66.17	122	56.64	77.26	105.31	102.54
dani_f3p60_245_transcript31228_g1	PREDICTED: 40S ribosomal protein S12-like [Elephantulus edwardii]	423.48	326.7	221.79	145.31	107.89	161.14	379.69	121.25	175.47	56	62.65	111.77	72.13	78.74	178.81	137.83	62.42	93.44	79.96	97.28	77.12	120.62	81.78	113.87	89.84	112.32
dani_f2p30_2337_transcript7939_g1	proto-oncogene c-Fos [Xenopus tropicalis]	52.03	27.98	38.81	34.17	25.35	34.4	40.43	34.36	37.65	205.04	324.24	196.61	135.87	128.55	341.39	100.57	100.55	182.93	155.64	385.94	211.2	72.8	176.22	286.37	246.18	99.32
dani_f5p47_4666_transcript423_g1	decorin precursor [Xenopus tropicalis]	6.82	15.56	8.32	29.85	13.79	12.36	16.06	13.74	9.47	270.26	252.43	261.08	276.01	108.34	351.92	436.91	214.89	119.88	185.36	203.75	143.41	183.71	60.1	155.11	178.84	143.67
dani_f6p60_1258_transcript28761_g1	PREDICTED: V-set domain-containing T-cell activation inhibitor 1-like [Alligator mississippiensis]	30.02	71.16	89.22	71.76	213.59	82.41	70.51	121.92	119.11	55.57	73.92	128.66	154.36	11.53	175.62	51.89	221.63	98.86	91.91	384.5	174.11	186.25	96.06	365.08	409.73	121.95
dani_f13p60_1049_transcript29330_g2	PREDICTED: proteasome subunit beta type-7 [Xenopus tropicalis]	283.92	266.15	293.83	283.09	278.67	289.1	272.55	300.6	262.03	66.66	73.71	51.31	86.61	55.92	65.01	92.39	60.24	74.67	60.83	83.2	46.28	77.24	47.47	49.72	74.15	70.21
dani_f20p60_870_transcript29724_g1	PREDICTED: fibroblast growth factor-binding protein 1 [Chrysemys picta bellii]	28.85	36.45	23.98	68.28	113.49	27.06	94.97	101.96	48.38	164.35	134.29	72.63	418.37	55.83	259.14	421.62	120.43	75.3	156.24	151.58	101.98	227.79	100.01	145.14	265.19	246.51
dani_f4p54_2632_transcript22959_g1	PREDICTED: neuron-specific protein family member 1 [Fulmarus glacialis]	401.09	387.48	419.47	385.94	386.31	439.79	366.87	417.76	412.75	0.83	0.92	1.3	0.82	0.17	0.85	1.33	7.02	7.9	0.84	1.28	0.82	5.98	0.54	0.71	1.4	0.74
dani_f3p60_559_transcript14396_g1	PREDICTED: mitochondrial import receptor subunit TOM5 homolog [Cuculus canorus]	241	212.75	243.67	223.98	207.99	220.98	219.52	213.71	200	112.95	78.77	88.03	123.62	67.05	109.26	141.93	86.44	89.99	103.2	88.7	81.39	108.66	63.66	95.22	113.47	105.59
dani_f2p20_2459_transcript23553_g2	Nucleolin [Chelonia mydas]	147	233.67	194.48	179.27	240.16	188.1	201.23	203.69	219.47	111.75	122.31	84.69	132.84	68.39	113.69	166.55	104.38	94.32	116.87	182.59	67.05	80.02	80.86	83.39	114.7	109.35
dani_f17p60_3855_transcript16944_g1	nucleolar RNA helicase 2-like protein [Amazona aestiva]	176.23	150.25	172.64	119.93	126.77	148.6	119.25	121.21	155.07	150.3	181.56	94.28	107.73	152.18	94.8	136.78	130.81	205.53	167.49	224.1	89.2	94.84	182.73	75.45	106.08	153.49
dani_f2p27_2003_transcript26083_g1	kunitz-type protease inhibitor 2 precursor [Xenopus tropicalis]	0	0	0.33	0	0	0	0	0	0	433.09	260.19	116.48	306.17	137.42	131.83	193.21	204.2	36.15	358.95	208.35	192.24	194.63	163.62	120.79	197.15	382.27
dani_f22p60_2082_transcript25658_g1	enolase 3 [Xenopus laevis]	7.79	7.32	2.92	4.92	17.66	5.43	6.93	5.98	6.64	35.14	152.66	67.4	226.04	103.82	32.87	20.8	69.51	1624.04	94.06	77.48	79.01	541.5	155.98	55.54	98.08	129.99
dani_f5p60_1362_transcript12388_g1	PREDICTED: nuclease-sensitive element-binding protein 1-like [Balaenoptera acutorostrata scammoni]	326.45	431.73	352.99	376.51	388.89	342.72	356.79	375.61	393.41	11.45	8.3	18.66	14.23	6.34	19.36	15.7	17.99	43.25	12.89	12.21	13.87	22.89	7.48	17.13	25.14	11.7
dani_f3p36_799_transcript29945_g1	PREDICTED: histone deacetylase complex subunit SAP18 [Gekko japonicus]	201.91	204.48	218.66	176.86	189.01	210.53	171.21	188.77	217.24	118.77	141.82	79.04	98.8	125.85	88.48	112.53	100.96	136.73	106.26	158.75	74	77.77	131.33	61.97	108.69	122.87
dani_f3p60_953_transcript13441_g1	PREDICTED: E3 ubiquitin-protein ligase TRIM39-like [Callorhinchus milii]	184.81	171.87	183.97	150.12	160.36	170.97	150.31	188.56	172.71	123.5	144.15	91.08	130.11	131.68	127.64	169.27	115.07	124.71	117.03	157.87	86.93	94.73	130.44	93.26	126.33	124.37
dani_f2p42_2242_transcript24786_g1	PREDICTED: translocon-associated protein subunit beta [Mesitornis unicolor]	125.69	96.19	127.29	91.63	92.5	131.98	101.04	108.87	116.69	156.25	187.34	126.75	128.15	184.61	155.55	211.34	150.37	98.03	151.89	218.42	115.19	98.9	195.05	125.86	159.61	159.89
dani_f30p60_1836_transcript9908_g1	basic leucine zipper and W2 domain-containing protein 1 [Xenopus tropicalis]	227.4	211.72	255.09	220.7	218.75	228.09	225.82	232.39	235.16	68.8	105.72	67.1	109.78	65.45	94.62	135.81	85.46	112.25	67.28	113.62	62.32	98.07	71.85	72.91	110.92	108.43
dani_f11p60_1638_transcript27563_g1	PREDICTED: phospholipase A2 inhibitor subunit gamma B-like [Xenopus tropicalis]	68.03	69.59	82.14	89.12	78.41	61.51	72.56	58.62	56.73	159.04	226.66	202.96	146.93	351.52	153.54	114.4	209.89	178.78	131.57	161.44	98.58	116.73	360.5	112.66	128.28	112.25
dani_f10p60_1136_transcript13069_g1	ATP synthase, H+ transporting, mitochondrial F1 complex, gamma polypeptide 1 [Xenopus laevis]	146.98	153.02	151.25	149.86	121.48	131.68	107.65	134.57	126.54	98.31	119.86	116.59	139.43	92.43	115.99	160.28	104.18	366.63	102.4	124.89	100.04	209.2	105.56	106.71	157.96	146.16
dani_f16p60_1072_transcript29232_g1	PREDICTED: platelet-activating factor acetylhydrolase IB subunit gamma [Protobothrops mucrosquamatus]	282.8	358.98	268.64	310.53	326.98	319.69	293.4	283.58	305.06	57.88	46.5	45.38	47.47	39.27	52.53	60.39	50.85	52.78	47.35	53.41	37.38	40.2	41.62	46.47	44.6	52.41
dani_f13p60_1765_transcript27063_g2	inhibitor of DNA binding 4, dominant negative helix-loop-helix protein [Xenopus laevis]	428.24	354	376.79	335.91	345.86	312.61	384.54	413.79	346.15	8.8	21.98	22.99	6.55	19.15	15.06	13.97	24.93	41.49	7.09	13.39	7.88	9.93	12.41	11.04	13.67	9.39
dani_f6p60_2119_transcript25168_g1	ras-related protein Rab-2A-like [Scleropages formosus]	261.37	290.05	262.38	274.62	279.47	257.9	268.05	302.61	300.41	73.29	67.17	48.32	61.39	40.13	63.25	77.42	49.35	60.76	70.68	78.78	52.5	46.95	54.98	56.94	70.36	77.63
dani_f6p60_1047_transcript13238_g1	PREDICTED: ubiquitin carboxyl-terminal hydrolase isozyme L1 [Pelodiscus sinensis]	297.53	351.81	371.66	369.19	442.01	382.71	304.17	309.94	307.37	10.08	20.33	14.8	7.72	23.21	35.95	21.53	34.87	28.71	13.37	20.41	17.68	10.59	35.44	60.73	31.23	20.84
dani_f48p60_1768_transcript10896_g1	mitochondrial uncoupling protein 2 [Xenopus tropicalis]	96.92	97.68	90.45	93.3	68.26	120.83	52.99	66.07	102.8	94.97	162.56	136.7	83.54	253.44	183.95	204.84	250.82	102.64	92.54	172.47	107.1	61.29	304.32	155.48	197.64	185.37
dani_f7p60_1318_transcript28610_g2	PP protein, partial [Xenopus laevis]	140.71	182.16	161.22	181.2	164.08	174.84	146.26	157.28	178.35	204.96	140.13	88.49	198.09	83.62	83.36	126.14	85.63	65.52	190.92	147.69	107.1	153.25	75.15	61.23	105.89	130.64
dani_f6p60_2003_transcript9792_g1	PREDICTED: NF-kappa-B inhibitor alpha [Monodelphis domestica]	17.65	9.71	11.22	16.63	10.87	20.26	18.69	18.62	13.34	346.1	256.56	141.68	247.41	123.29	309.07	240.86	209.15	81.47	165.56	242.62	117.02	123.57	142.91	205.51	274.83	167.74
dani_f2p24_4417_transcript16165_g1	hypothetical protein BRAFLDRAFT_118605 [Branchiostoma floridae]	0.04	0.08	1.14	0.9	0.16	0.13	0.23	0.06	0.08	274.93	130.79	126.65	195.1	43.53	273.16	650.58	142.16	17.22	231.23	209.37	204.69	156.02	54.51	202.34	325.35	280.72
dani_f2p60_753_transcript30029_g2	PREDICTED: splicing factor 3B subunit 5 [Nipponia nippon]	162.89	170.06	159.18	132.12	133.38	171.7	140.45	155.85	174.2	142.01	131.25	93.65	106.86	166.23	117.96	131.6	155.91	109.19	119.69	147.93	85.59	77.01	169.19	102.08	126.71	134.04
dani_f7p60_2188_transcript25266_g2	PREDICTED: ras-related protein Rab-7a isoform X2 [Egretta garzetta]	301.55	272.45	380.4	299.28	300.32	310.46	270.37	279.02	270.87	52.27	52.77	37.07	50.83	34.58	47.45	56.46	44.01	60.36	52.71	61.25	42.64	50.11	40.92	42.14	50.83	51.85
dani_f22p60_1535_transcript11651_g1	RecName: Full=Tubulin alpha chain	123.47	130.87	117.62	107.61	128.28	104.89	137.34	128.53	110.31	143.29	140.9	111.15	168.73	71.25	151.58	201.6	97.68	303.92	141.36	138.54	106.18	131.51	95.77	121.95	164.08	134.28
dani_f21p60_2419_transcript7471_g1	phosphoglycerate mutase 1 [Xenopus tropicalis]	245.82	425.61	292.92	396.51	432.98	367.5	352.2	378.92	318.92	20.88	13.37	13.08	17.56	8.66	17.07	21.24	16.62	29.46	20.31	17.17	14.76	16.2	11.88	13.87	21.3	19.4
dani_f34p60_2616_transcript22702_g1	Cyclin-I, partial [Opisthocomus hoazin]	227.79	215.99	202.41	171.85	148.45	236.68	173.29	169.48	226.44	105.63	143.78	63.87	66.99	127.38	89.21	96.05	102.04	137.55	105.12	146.86	59.58	63.56	139.05	68.87	84.6	126.62
dani_f2p31_4088_transcript16550_g1	PREDICTED: hippocalcin-like protein 4 [Gekko japonicus]	372.51	450.49	288.82	385.83	466.64	337.29	347.49	379.3	402.68	0.72	0.65	0.51	0.77	0.51	0.94	0.83	8.46	31.45	1.1	2.1	1.64	4.62	2.08	0.85	2.2	1.4
dani_f41p60_529_transcript14384_g1	PREDICTED: protein S100-P [Chelonia mydas]	0	0	0	1.53	0	1.05	0.75	0	0	176.79	99.64	136.78	436.7	148.25	381.33	549.59	246.23	45.25	117.25	79.75	104.52	232.35	80.69	185.76	224.87	241.13
dani_f34p60_2383_transcript23992_g1	golli protein J37.1 [Xenopus laevis]	12.7	180.09	48.21	229.58	284.42	59.95	204.93	72.71	108.79	96.21	166.17	175.04	104.34	36.17	200	99.8	149.26	319.42	82.38	131.82	99.18	137.09	78.24	155.93	152.08	99.44
dani_f19p60_1426_transcript12165_g1	PREDICTED: 15 kDa selenoprotein [Lepisosteus oculatus]	190.1	189.46	218.13	198.65	186.04	212.21	192.63	197.8	190.75	118.24	95.6	86.32	129.43	61.06	116.09	148.43	80.64	68.09	118.03	111.31	77.99	92.83	69.01	92.89	124.76	116.67
dani_f2p24_4089_transcript16521_g1	PREDICTED: fibroblast growth factor-binding protein 2 [Alligator sinensis]	0.1	0.38	0.87	1.38	0.08	1.82	0.03	0	0.11	291.08	377.18	190.1	146.47	149.83	204.62	281.19	163.08	71.9	222.66	406.49	179.06	105.57	146.39	144.92	199.33	195.57
dani_f6p60_627_transcript30351_g1	huntingtin interacting protein K [Xenopus laevis]	97.5	96.89	180.21	167.76	98.96	206.58	82.1	197.25	214.39	93.75	154.76	113.72	103.43	124.81	93.7	218.15	171.22	74.47	91.5	151.39	111.82	92.04	131.29	69.29	181.8	160.23
dani_f3p41_4292_transcript731_g1	PREDICTED: sarcoplasmic/endoplasmic reticulum calcium ATPase 1 isoform X1 [Latimeria chalumnae]	2.31	0.18	1.46	0.17	1.46	0.1	2.79	2.4	0.9	10.32	188.67	29.9	211.45	14.3	15.38	6.5	2.63	2050.16	58.25	50.08	57.89	460.2	107.49	38.56	77.94	76.34
dani_f2p60_498_transcript30676_g1	PREDICTED: protein QIL1 [Xenopus tropicalis]	171.67	164.6	174.57	174.71	138.08	158.25	173.59	168.91	190.8	126.08	111.17	95.88	111.25	114.92	116.07	137.03	109.87	134.2	131.37	108.48	93.23	110.35	82.05	100.72	141	123.81
dani_f24p60_3940_transcript1090_g1	desmin, gene 1 [Xenopus laevis]	2.74	6.16	3.02	4.86	4.2	5.48	4.67	4.36	4.9	27.92	218.36	48.39	117.48	35.84	26.79	11.93	13.59	947.66	146.91	137.01	152.31	468.39	359.37	160.72	304.27	245.12
dani_f6p60_520_transcript14515_g1	PREDICTED: small EDRK-rich factor 1 [Pteropus alecto]	197.75	208.66	196.01	201.81	123.66	195.83	125.67	134.8	146.89	155.81	113.23	107.6	115.01	132.82	109.07	120.11	105.9	58.71	141.92	112.68	111.53	91.48	114.62	103.5	108.3	123.08
dani_f2p17_4577_transcript15952_g1	PREDICTED: LOW QUALITY PROTEIN: collagen alpha-2(VI) chain [Chelonia mydas]	10.25	21.25	17.22	23.4	19.26	12.34	21.43	21.41	17.8	207.28	210.85	287.74	209.38	92.64	392.22	336.19	264.58	117.03	154.95	146.62	114.28	152.94	44.29	228.16	202.06	130.59
dani_f2p60_2026_transcript26053_g2	Y box-binding protein 1, partial [Carassius auratus red var.]	103.79	56.5	72.99	69.67	81.42	69.55	94.95	104.62	105.45	76.98	95.68	89.28	106.68	66.65	272.02	297.85	282.06	358.4	72.65	130.29	62.11	80.75	73.05	150.7	221.25	259.4
dani_f4p51_3173_transcript19399_g1	Endoplasmin, partial [Mesitornis unicolor]	204.09	202.72	228.33	199.59	188.69	243.46	187.65	202.82	190.99	168.74	113.97	78.04	137.68	62.78	84.76	103.88	64.9	63.62	118.15	114.54	73.11	106.76	64	63.72	92.61	90.32
dani_f12p60_1707_transcript27410_g1	tubulin, alpha 4 [Xenopus tropicalis]	199.9	284.23	235.66	234.65	297.52	215.36	300.06	312.56	269.24	68.2	59.09	49.89	67.76	62.14	66.81	89.11	69.58	50.26	67.15	70.33	41.9	55.28	62.93	59.11	65.51	56.25
dani_f4p37_1083_transcript29291_g1	PREDICTED: cytochrome b-c1 complex subunit Rieske, mitochondrial [Chrysemys picta bellii]	244.19	241.44	254.6	237.2	234.03	246.68	230.28	231.83	226.26	65.22	74.77	44.99	86.63	57.88	57.53	82.02	54.45	202.01	62.13	69.55	48.13	93.85	60.02	47.29	77.68	78.96
dani_f5p60_2293_transcript8344_g1	glycoprotein M6B isoform A [Alligator mississippiensis]	399.62	301.17	408.32	268.14	277.54	480.84	312.97	382	418.67	7.34	10.92	9.14	4.71	11.93	9.55	7.08	15.46	21.86	4.34	6.27	6.26	13.45	6.16	8.2	10.61	7.01
dani_f2p60_984_transcript13378_g2	PREDICTED: casein kinase II subunit beta [Protobothrops mucrosquamatus]	219.83	227.21	190.07	199	204.31	191.13	226.55	227.2	238.7	100.02	98.83	58.89	82.82	81.67	108.92	98.37	114.76	96.45	69.56	97.87	49.52	64.6	69.66	70.85	97.65	87.43
dani_f48p60_1687_transcript11120_g1	PREDICTED: interferon-inducible double-stranded RNA-dependent protein kinase activator A isoform X1 [Chrysemys picta bellii]	258.37	241.44	189.95	264.77	232.39	274.39	238.61	243.49	256.03	75.3	40.86	57.66	82.81	44.25	77.05	105.56	69.24	64.5	87.79	52.49	52.74	71.3	45.66	56.49	91.06	95.09
dani_f7p60_3695_transcript1536_g1	FXYD domain containing ion transport regulator 6 precursor [Xenopus laevis]	351.66	367.59	318.57	320.8	347.36	345.16	342.19	381.81	390.82	11.39	9.14	9.74	8.93	4.32	8.93	10.92	14.39	39.66	10.51	10.16	7.68	14.51	6.48	9.38	13.89	9.23
dani_f17p60_1922_transcript26301_g1	PREDICTED: eukaryotic translation initiation factor 5 [Otolemur garnettii]	201.82	229.13	210.98	193.64	223.34	226.05	192.38	202.89	226.8	80.96	69.21	82.65	96.05	45.56	95.88	119.44	88.2	70.51	89.01	89.43	72.15	99.2	55.53	101.66	109.94	87.3
dani_f2p60_919_transcript13582_g1	Neurotensin/neuromedin N precursor [Rana catesbeiana]	427.04	360.62	383.23	353.88	292.41	396.94	273.85	385.43	377.72	6.32	3.04	2.07	6.12	2.52	6.62	5.4	11.66	12.24	6.07	4.72	3.61	8.84	2.62	9.99	10.67	3.97
dani_f3p60_845_transcript29813_g1	H/ACA ribonucleoprotein complex subunit 2-like protein [Xenopus tropicalis]	230.3	229.26	243.39	220.15	265.21	265.49	233.94	242.16	253.83	62.34	69.78	45.57	88.86	54.37	66.78	88.75	48.24	121.98	65.99	78.7	50.71	72.87	54.96	57.11	75.33	70.37
dani_f4p60_953_transcript29526_g1	PREDICTED: NADH dehydrogenase [ubiquinone] flavoprotein 2, mitochondrial [Chrysemys picta bellii]	250.42	220.86	260.6	235.71	222.44	269.63	224.83	236.19	240.32	83.65	80.91	51.25	76.22	47.54	46.3	75.13	52.7	140.47	84.78	90.62	52.8	77.42	48.92	42.5	68.47	62.41
dani_f2p60_945_transcript13453_g1	PREDICTED: calmodulin-alpha isoform X2 [Papilio machaon]	228.77	377.13	225.49	393.76	215.41	165.13	302.97	368.72	327.04	62.6	21.75	51.88	27.58	11.32	50.59	62.84	45.55	33.86	55.24	23.84	59.44	37.42	15.64	46.46	65.24	61.08
dani_f13p60_1506_transcript11901_g1	eukaryotic translation initiation factor 2 subunit 1 [Xenopus tropicalis]	170.59	171.92	180.68	149.4	145.97	188.35	151.14	163.69	172.86	112.44	120.14	77.08	95.36	124.78	95.74	129.9	102.91	106.07	115.35	137.73	75.23	89.32	117.95	86.31	112.9	109.42
dani_f3p54_1933_transcript26470_g1	PREDICTED: serine/arginine-rich splicing factor 9 [Chelonia mydas]	200.26	192.6	179.56	151.42	178.23	149.94	197.39	201.26	209.76	98.15	91.2	71.96	138.17	64.07	130.59	146.06	107.58	63.33	82.24	96.82	68.82	89.95	62.72	90.98	123.78	116.13
dani_f10p60_1619_transcript27704_g1	PREDICTED: amino-terminal enhancer of split isoform X2 [Monodelphis domestica]	289.94	308.94	237.25	250.61	256.39	262.72	251.08	285.95	293.97	51.73	49.52	39.46	49.19	36.28	49.98	68.3	56.77	62.24	54.03	52.75	36.71	42.54	46.8	39.38	64.18	55.19
dani_f3p60_1002_transcript29507_g1	PREDICTED: tubulin-specific chaperone A [Ictidomys tridecemlineatus]	280.2	285.25	328.86	303.02	259.62	310.26	264.97	277.33	281.97	42.72	32.27	35.15	53.29	22.69	45.23	62.4	36.91	39.74	44.3	41.75	31.09	47.44	25.2	41.58	51.76	45.46
dani_f3p50_1732_transcript11038_g1	clusterin precursor [Xenopus laevis]	299.59	422.4	315.64	337.96	394.62	417.38	329.31	285.57	337.61	1.81	5.17	3.46	2.55	4.04	3.37	3.67	9.15	46.25	3.74	10.24	5.25	10.45	14.63	4.47	7.61	8.3
dani_f2p60_561_transcript30484_g3	PREDICTED: perlwapin-like [Xenopus tropicalis]	1.26	0.33	0	0.53	0	5.78	0.43	0.53	0	227.87	168.58	296.28	162.92	114.21	255.98	453.12	263.41	18.9	237.24	164.91	173.42	95.03	116.71	135.54	187.25	198.87
dani_f5p60_2324_transcript7986_g1	PREDICTED: heterogeneous nuclear ribonucleoprotein K isoform X3 [Sturnus vulgaris]	256.43	243.24	238.52	219.2	189.3	228.6	209.71	226.93	235.94	81.44	73.09	60.33	85.06	60.09	76.8	89.67	69.14	63.21	79.52	70.87	59.56	77	69.4	66.31	78.18	70.4
dani_f4p60_2153_transcript25460_g1	PREDICTED: eukaryotic translation initiation factor 2 subunit 3 [Pseudopodoces humilis]	139.51	146.49	149	125.79	138.21	144.59	127.96	132.71	140.98	123.72	129.8	89.72	118.93	115.23	100.78	139.16	117.12	124.73	122.27	150.91	87.91	120.36	125.75	98.51	123.87	132.55
dani_f10p60_1387_transcript28498_g1	cytochrome c1, heme protein, mitochondrial-like [Scleropages formosus]	215.36	227.81	208.31	196.28	210.29	196.76	210.81	207.08	210.23	83.98	91.12	45.18	79.86	54.56	76.96	82.92	76.44	195.43	71.62	97.56	49.67	73.64	60.97	62.83	84.8	91.08
dani_f6p60_1945_transcript10081_g1	PREDICTED: glial fibrillary acidic protein [Alligator sinensis]	462.23	337.58	420.13	209.1	234.78	309.21	294.98	269.06	344.18	0.07	0	0.04	0.79	0	0.1	0.07	9.92	227.62	4.22	22.08	12.96	4.87	44.29	3.98	36.41	9.73
dani_f2p60_463_transcript30773_g4	PREDICTED: thymosin beta-4 [Alligator mississippiensis]	99.37	101.76	147.62	70.61	142.53	55.94	103.97	117.35	175.85	112.41	167.15	54.88	189.82	46.38	156.2	278.35	194.13	54.92	107.58	243.65	53.99	87.05	40.99	80.02	150.49	219.18
dani_f3p60_688_transcript14003_g1	PREDICTED: 39S ribosomal protein L30, mitochondrial [Chrysemys picta bellii]	212.8	213.28	251.33	196.36	186.69	237.75	169.21	203.4	202.81	96.41	91.59	71.1	87.03	94.75	57.46	89.64	77.64	108.36	75.75	78.71	58	113.14	76.04	42.64	80.86	79.18
dani_f51p60_2366_transcript7545_g1	PREDICTED: glycine--tRNA ligase [Danio rerio]	132.66	146.29	146.06	137.01	138.46	156.72	134.96	135	133.97	148.25	131.32	100.98	123.82	163.41	102.21	159.2	119.08	59.87	118.9	144.98	89.68	84.88	145.15	76.5	104.82	111.64
dani_f5p60_1047_transcript13212_g1	PREDICTED: signal recognition particle 19 kDa protein [Ailuropoda melanoleuca]	105.6	106.49	107.64	100.53	129.25	111.98	116.25	114.67	124.22	121.49	116.52	95.76	114.24	254.07	116.9	144.03	161.51	52.28	113.31	132.87	101.05	92.89	224.88	126.18	122.81	132.91
dani_f2p36_1233_transcript28886_g1	PREDICTED: V-type proton ATPase subunit D [Thamnophis sirtalis]	291.02	313.29	317.86	286.4	303.98	344.6	267.57	297.95	312.89	32.79	36.78	18.75	30.35	28.65	23.94	28.96	27.08	36.32	33.04	44.29	20.69	27.65	27.87	20.96	30.24	29.79
dani_f3p60_812_transcript29901_g1	PREDICTED: selenoprotein H [Thamnophis sirtalis]	177.51	174.93	176.69	169.99	146.5	139.58	156.66	145.4	155.02	128.46	69.51	120.14	191.09	37.71	123.19	151.35	97.05	44.08	111.6	81.74	119.63	139.84	42.04	117.84	121.51	93.2
dani_f7p60_1122_transcript13040_g1	PREDICTED: ubiquitin-conjugating enzyme E2 L3 [Capra hircus]	200.9	200.61	215.89	205.82	189.57	211.14	196.36	198.26	201.29	89.09	76.79	66.64	96.23	61.35	81.35	109.79	77.04	82.39	94.31	87.67	66.65	96.48	62.22	74.87	93.85	89.43
dani_f4p60_2303_transcript8125_g1	PREDICTED: T-complex protein 1 subunit eta [Calidris pugnax]	182.49	191.31	178.19	165.92	213.61	165.06	209.03	204.89	216.25	72.05	90.3	58.24	95.16	79.74	85.82	107.21	93.86	114.72	72.94	110.15	58.37	86.96	89.11	76.83	94.02	113.59
dani_f2p60_1546_transcript27903_g1	putative nuclear movement protein PNUDC [Pleurodeles waltl]	118.89	140.06	119.31	115.16	122.98	121.41	122.98	127.24	148.18	148.41	125.94	105	121.5	112.41	121.77	131.23	162.34	95.93	145.46	142.5	102.9	105.43	100.83	108.75	131.17	127.35
dani_f15p60_1315_transcript12519_g1	annexin A1 [Xenopus laevis]	8	16.09	9.26	18.85	14.45	14.11	8.8	8.79	6.55	217.44	202.34	130.08	323.96	98.01	236.17	329.4	128.04	66.43	198.03	206.21	117.5	204.7	85.15	132.16	231.84	206.6
dani_f3p33_1679_transcript11258_g1	uncharacterized protein LOC379489 [Xenopus laevis]	0.37	1.06	67.26	0.77	2.66	50.89	4.43	4.95	1.43	2.7	290.41	20.18	137.53	41.04	5.98	2.59	1.9	1989.02	30.39	77.2	18.63	274.17	107.53	6.92	28.61	49.9
dani_f11p60_6028_transcript70_g1	PREDICTED: myosin-4-like [Xenopus tropicalis]	0.12	0.97	0.08	0.39	0.52	0.99	0.69	0.21	0.76	14.83	156.94	53.94	117.21	9.4	22.2	2.53	0.18	685.49	118.78	79.37	153.55	938.06	141.17	139.44	287.72	292.11
dani_f36p60_2221_transcript8704_g1	PREDICTED: F-actin-capping protein subunit beta isoform X2 [Pelodiscus sinensis]	146.01	156.01	133.59	133.81	145.83	140.21	152.4	163.42	166.98	111.99	130.14	70.44	114.36	58.61	154.27	165.11	98.61	63.03	106.85	146.44	86.07	60.73	87.22	116.73	143.28	156.53
dani_f13p60_1432_transcript28155_g1	PREDICTED: protein SEC13 homolog [Chelonia mydas]	148.75	134.8	166.04	132.86	135.04	154.39	115.84	141.23	130.6	130.11	113.78	104.57	126.34	99.26	121.49	161.22	112.04	78.24	114.77	124.37	94.69	107.5	101.19	109.35	127.73	122.34
dani_f8p60_1998_transcript26154_g1	U1 small nuclear ribonucleoprotein [Cricetulus griseus]	175.31	154.25	139.98	138.88	137.21	134.69	128.48	142.88	162.02	115.1	137.03	94.71	107.3	91.38	143.18	102.74	159.85	99.53	109.22	118.69	65.15	72.65	141.88	138	106.2	88.05
dani_f2p60_458_transcript14688_g2	PREDICTED: NADH dehydrogenase [ubiquinone] 1 alpha subcomplex subunit 2 [Lepisosteus oculatus]	177.8	194.76	191.98	205.36	195.21	197.24	184.22	195.52	222.34	90.48	76.23	69.8	104.14	54.43	66.3	83.74	73.54	178.07	94.3	73.19	69.24	112.4	52.15	63.63	85.81	85.26
dani_f3p60_1352_transcript12370_g1	solute carrier family 25 (mitochondrial carrier; adenine nucleotide translocator), member 4 [Xenopus laevis]	3.78	3.03	2.92	1.97	5.23	3.35	6.6	3.16	4.26	11.33	211.41	39.82	106.73	37.49	18.84	8.97	3.28	1515.11	65.54	63.51	81.9	465.19	183.66	57.67	124.81	162.32
dani_f13p60_1764_transcript11073_g1	integral membrane protein 2B [Xenopus tropicalis]	254.82	264.64	283.74	256.72	248.09	298.13	240.98	255.17	247.04	44.34	56.41	43.34	60.34	31.14	54.02	58.4	42.23	71.92	45.29	60.02	35.89	51.78	36.89	39.13	58.66	50.49
dani_f15p60_1898_transcript26519_g1	PREDICTED: V-type proton ATPase subunit H isoform X1 [Ornithorhynchus anatinus]	374.05	305.17	365.86	363.58	288.54	363.17	279.73	307.68	303.09	13.75	19.59	8.3	11.88	10.95	12	14.28	15.22	20.25	12.1	22.11	11.42	9.44	15.18	10.89	14.74	12.88
dani_f2p60_1283_transcript12614_g1	PREDICTED: heterogeneous nuclear ribonucleoprotein A/B isoform X2 [Chrysemys picta bellii]	296.53	292.34	359.95	284.83	361.06	324.45	316.13	316.77	276.02	19.51	23.12	14.39	25.17	19.03	17.37	24.14	18.3	31.05	23.23	31.41	15.13	21.43	23.04	10.96	19.83	19.7
dani_f2p60_1233_transcript28855_g1	PREDICTED: zinc finger protein 706 isoform X1 [Cyprinodon variegatus]	193.6	143.39	156.31	158.9	126.44	167.26	107.79	116.49	127.11	148.07	120.02	85.44	135.7	103.78	93.66	132.86	97.72	72.9	140.28	124.11	95.29	113.67	99.06	78.84	110.42	126.18
dani_f5p60_712_transcript30133_g1	39S ribosomal protein L41-A [Chelonia mydas]	161.06	177.75	201.31	184.19	169.66	236.15	158.84	183.01	192.88	86.11	83.43	66.99	85.84	97.68	70.87	112.34	101.82	95.95	76.83	87.48	66.97	105.52	91.89	64.24	98.85	116.15
dani_f2p44_1568_transcript11643_g1	Myozenin-1-like [Xenopus laevis]	1.88	0.58	1.53	0.74	1.6	0.36	2.56	3.04	1.76	15.29	213.18	61.09	153.7	28.84	16.79	10.61	4.96	1517.32	108	78.2	85.04	444.99	160.52	43.48	103.98	106.63
dani_f5p60_607_transcript30330_g1	PREDICTED: U6 snRNA-associated Sm-like protein LSm7 [Gekko japonicus]	271.8	259.16	268.37	247.61	210.78	265.58	237.68	267.77	245.42	46.3	45.75	48.04	68.34	38.92	59.17	75.18	49.58	51.18	41.34	46.68	44.6	62.33	44.78	58.1	54.89	54
dani_f2p60_720_transcript13986_g1	PREDICTED: LOW QUALITY PROTEIN: retinol-binding protein 1 [Cricetulus griseus]	379.11	312.35	211.54	411.99	286.98	364.55	340.1	342.75	344.9	8.03	6.97	12.35	7.41	4.75	12.92	10.72	16.34	23.36	6.51	5.95	7.89	12.9	5.29	8.39	10.76	7.25
dani_f4p60_566_transcript30482_g1	PREDICTED: NADH dehydrogenase [ubiquinone] 1 alpha subcomplex subunit 12 [Lepisosteus oculatus]	243.08	242.58	267.08	289.2	260.27	287.16	211.44	234.96	233.15	55.68	47.91	38.57	60.41	29.68	41.21	49.28	39.64	119.17	50.24	47.08	47.06	86.07	36.98	33.52	56.23	51.97
dani_f12p60_1074_transcript13146_g1	PREDICTED: ADP-ribosylation factor-like protein 1 isoform X1 [Alligator sinensis]	195.98	212.59	200.11	198.08	201.08	230.22	179.71	209.59	200.48	100.84	81.03	54.31	104.07	47.56	72.75	102.64	68.08	62.47	89.66	89.93	73.95	74.67	57.37	62.51	90.66	98.34
dani_f6p60_1716_transcript27311_g1	PREDICTED: actin-related protein 2/3 complex subunit 1A [Anas platyrhynchos]	101.43	122.4	115.57	107.97	126.33	119.73	117	118.82	120.35	131.7	110.13	102.65	123.13	131.7	125.18	157.65	167.68	58.59	138.19	127.15	94.26	101.19	140.22	121.02	130.01	147.76
dani_f8p60_1151_transcript12914_g1	PREDICTED: eukaryotic translation initiation factor 6 [Esox lucius]	113.25	151.84	168.66	119.8	109.24	153.21	118.8	120.73	126.85	172.67	160.41	81.08	116.6	117.38	98.87	136.12	92.65	85.19	142.5	156.48	79.04	97.1	110.95	82.88	113.44	115.93
dani_f19p60_2063_transcript25852_g1	PREDICTED: uncharacterized protein LOC102947069 [Chelonia mydas]	249.07	278.09	250.18	241.5	291.76	223.63	294.3	294.22	313.97	21.07	16.85	26.35	51.11	8.78	64.59	85.92	37.76	75.46	31.94	21.45	28.92	64.58	15.34	42.51	68.61	40.36
dani_f3p60_714_transcript30144_g1	PREDICTED: mitochondrial import receptor subunit TOM7 homolog [Equus caballus]	273.28	240.59	292.5	265.58	225.47	291.55	223.57	245.26	235.25	45.1	52.44	33.41	53.99	32.27	45.96	54.38	44.47	73.07	49.93	46.66	42.64	52.93	40.06	39.26	61.05	61.53
dani_f2p54_2517_transcript23242_g1	PREDICTED: proSAAS isoform X1 [Latimeria chalumnae]	266.3	290.47	381.84	392.37	285.63	376.27	269.74	439.82	382.46	0.33	0.4	0.32	0.2	0.13	0.36	0.52	5.94	17.36	0.58	2	1.32	2.65	2.06	0.23	2	0.75
dani_f9p60_985_transcript29456_g1	PREDICTED: 28S ribosomal protein S12, mitochondrial [Chrysemys picta bellii]	81.31	97.02	86.07	75.22	79.17	89.12	74.06	67.3	90.66	195.53	158.35	102.23	140.22	172.25	132.53	133.99	175.24	117.12	139.97	149.88	101.96	118.6	150.88	117.67	138.63	133.25
dani_f2p21_3311_transcript2779_g1	PREDICTED: SURP and G-patch domain-containing protein 2 [Egretta garzetta]	174.98	181.07	179.74	156.76	162.54	159.06	175.66	188.22	177.03	139.33	94.52	69.13	122.79	37.74	83.67	156.33	71.77	41.01	139.9	116.83	68.66	87.87	42.35	60.15	113.26	113.05
dani_f3p38_2090_transcript25671_g1	PREDICTED: ornithine aminotransferase, mitochondrial isoform X1 [Haliaeetus albicilla]	109.12	117.27	130.38	104.24	153.96	115.8	109.05	130.08	116.8	128.16	153.93	65.55	157.39	52.25	89.9	158.46	76.89	265.23	113.35	148.74	68.24	166.23	67.04	63.08	133.57	116.07
dani_f5p60_2333_transcript24308_g2	PREDICTED: H/ACA ribonucleoprotein complex subunit 4 [Zonotrichia albicollis]	187.74	191.02	145.45	156.67	164.1	158.38	161.33	160.72	158.89	103.97	102.49	70.59	100.24	97.83	116.42	118.24	81.01	101.73	101.49	115.41	68.15	73.68	124.01	90.66	84.31	75.8
dani_f57p60_3317_transcript2467_g1	PREDICTED: CD81 antigen [Nannospalax galili]	228.42	257.55	202.83	214.35	221.49	175.87	203.85	233.78	244.5	51.95	76.66	89.85	56.77	42.02	81.55	75.57	74.05	138.84	47.39	58.71	35.73	56.76	37.63	57.03	66.07	50.7
dani_f14p60_914_transcript29629_g1	PREDICTED: signal peptidase complex subunit 3 [Zonotrichia albicollis]	203.54	145.43	183.62	149.44	152.59	192.38	162.73	169.61	167.07	61.5	104.87	61.49	90.9	109.76	91.18	102.17	116.07	50.01	66.27	113.26	69.68	80.22	122.55	85.84	108.08	115.23
dani_f2p28_2337_transcript24259_g1	PREDICTED: dolichyl-diphosphooligosaccharide--protein glycosyltransferase subunit STT3A [Camelus ferus]	61.79	55.26	51.19	51.99	55.57	57.98	62.51	59.56	65.74	216.15	175.92	122.52	159.67	131.58	143.86	211.3	144.3	71.6	187.23	188.31	123.45	110.24	124.8	119.89	158.93	160.96
dani_f4p60_815_transcript13755_g1	regulator of cell cycle RGCC [Xenopus tropicalis]	186.3	130.81	185.54	136.05	124.89	204.42	147.19	133.11	121.74	9.82	52.97	23.04	18.71	14.91	13.29	10.74	9.06	560.31	48.82	66.93	81.33	348.53	100.88	74.84	144.43	121.63
dani_f8p60_989_transcript13351_g1	MGC85267 protein [Xenopus laevis]	164.9	185.96	166.7	164.89	174.55	163.65	157.93	177.81	193	93.96	83.56	63.22	112.2	57.17	80.62	97.37	70.43	194.07	84.67	85.78	62.38	94.6	66.18	75.03	95.71	94.57
dani_f11p60_1354_transcript28445_g1	unnamed protein product [Tetraodon nigroviridis]	162.81	172.74	141.39	158.5	165.09	127.46	138.4	152.02	144.83	125.92	83.2	85.72	130.43	58.6	104.86	139.75	91.79	73.62	110.72	94.34	102.43	101.38	79.66	87.44	111.75	105.12
dani_f2p45_2617_transcript22776_g1	PREDICTED: 78 kDa glucose-regulated protein [Xenopus tropicalis]	217.41	180.12	237.85	190.6	210.06	265.74	173.93	200.97	191.32	105.45	123.55	30.52	120.63	37.85	55.84	63.86	44.65	50.78	65.34	112.84	38.52	77.3	39.87	27.89	85.83	91.5
dani_f17p60_3327_transcript18555_g1	PREDICTED: delta and Notch-like epidermal growth factor-related receptor [Chrysemys picta bellii]	343.98	404.48	299.99	305.83	326.78	294.45	312.64	342.81	369.55	0.1	0.14	0.17	0.76	0.06	0.13	0.4	7.16	17.31	0.12	1.13	0.57	3.77	1.09	0.19	1.01	0.36
dani_f9p60_1540_transcript27963_g1	PREDICTED: glioma tumor suppressor candidate region gene 2 protein [Anolis carolinensis]	106.84	92.1	98.27	78.49	73.85	95.69	82.64	85.38	106.65	153.5	165.43	91.95	122.94	155.75	117.33	139.57	175.02	114.99	120.82	167.95	87.61	94.34	146.27	105.68	124.7	125.2
dani_f39p60_1833_transcript10643_g1	PREDICTED: annexin A5 [Felis catus]	62.58	71.44	61.31	75.98	71.65	59.59	67.28	61.72	52.23	118.66	115.51	120.05	90.39	224.07	169.55	207.76	154.75	98.2	124.82	145.24	96.32	80.56	268.09	141.04	148.29	140.75
dani_f2p60_1144_transcript29067_g1	NADH dehydrogenase 1 beta subcomplex subunit 5, mitochondrial precursor-like [Scleropages formosus]	208.36	213.03	224.85	219.68	228.92	240.21	209.37	217.62	219.74	58.15	59.09	41.45	73.44	38.08	54.83	78.32	49.07	105.79	55.32	62.69	47.68	87.34	40.36	50.17	71.36	70.63
dani_f18p60_1947_transcript9994_g1	barrier-to-autointegration factor B [Xenopus laevis]	192.52	229.36	190.37	167.65	215.26	144.26	207	202.71	225.72	59.04	60.72	61.3	81.67	28.38	92.12	115.35	75.32	95.36	65.14	73.36	51.24	68.49	43.39	72.97	89.88	92.48
dani_f2p24_2626_transcript22525_g2	PREDICTED: neurogranin [Gekko japonicus]	294.2	294.38	447.01	337.16	322.89	429.92	265.29	285.84	295.89	0.96	0.87	1.27	0.74	0.63	1.17	1.49	6.97	2.98	1.04	1.15	1.26	3.55	0.7	0.43	0.81	1.08
dani_f2p60_471_transcript30750_g1	PREDICTED: ubiquitin-fold modifier 1 [Monodelphis domestica]	125.17	125.66	129.04	127.86	93.96	124.05	92.98	103.02	121.37	152.03	143.06	102.66	110.31	168.07	89.22	118.15	105.38	68.08	130.61	142.24	108.18	101.36	127.99	78.19	90.19	113.74
dani_f4p60_903_transcript13566_g1	rho-related GTP-binding protein RhoC [Xenopus tropicalis]	70.41	110.16	92.09	75.77	95.79	89.3	83.58	99.81	81.62	314.37	99.54	64.23	170.83	170.91	89.79	121.81	89.69	92.99	276.93	126	58.73	122.45	149.92	66.65	77.04	99.68
dani_f2p60_1430_transcript28363_g2	PREDICTED: peptidyl-prolyl cis-trans isomerase FKBP1A [Dipodomys ordii]	172.18	209.2	147.82	187.12	178.39	184.24	181.08	149.01	152.25	113.34	90.97	76.67	80.16	63.82	104.62	98.37	70.94	75.07	104.59	97.29	69.38	49.8	76.87	77.23	85.44	94.05
dani_f11p60_580_transcript30426_g1	PREDICTED: ribonuclease UK114 [Stegastes partitus]	271.71	241.37	315.82	300.12	243.58	292.58	244.17	237.99	202.23	25.59	31.27	40.77	44.19	29.62	36.87	36.28	36.55	90.99	26.17	30.2	31.35	51.53	25.93	33.65	35.37	33.45
dani_f3p40_1599_transcript11627_g1	high mobility group box 3 [Xenopus laevis]	288	353.83	288.63	278.35	306.82	250.8	318.64	332.12	311.32	11.96	13.84	12.29	14.67	13.45	17.43	15.96	14.06	30.93	11.56	16.54	11.42	12.99	20.48	13.94	15.02	12.89
dani_f3p60_3030_transcript3866_g1	PREDICTED: activated RNA polymerase II transcriptional coactivator p15 isoform X1 [Meleagris gallopavo]	241.15	243.54	244.64	224.95	228.8	237.82	247.08	261.96	251.34	49.35	41.48	35.16	39.99	25.82	55.66	76.38	43.55	49.44	50.73	50.55	39.7	32.64	36.75	41.83	58.56	58.1
dani_f2p28_1502_transcript11916_g1	.	3.19	81.65	59.38	40.79	46.34	34.37	6.96	4.46	7.33	477.61	292.37	179.29	217.73	104.93	41.41	34.17	45.72	34.19	372.2	273.86	161.13	203.38	114.99	41.85	42.71	42.38
dani_f31p60_1113_transcript29133_g1	PREDICTED: cold-inducible RNA-binding protein isoform X1 [Pan paniscus]	36.33	36.52	26.42	35.75	57.62	30.25	40.5	38.73	36.34	205.78	139.44	117.99	181.25	103.75	154.08	238.63	106.05	91.85	193.12	188.81	150.43	121.1	124.57	127.61	211.89	162.42
dani_f23p60_2503_transcript23241_g1	PREDICTED: PC4 and SFRS1-interacting protein isoform X2 [Nannospalax galili]	356.73	340.43	286.57	303.25	272.21	328.68	272.85	354.57	364.7	3.09	2.03	2.6	2.7	0.92	4.84	5.56	10.42	15.68	3.4	2.98	2.39	6.83	1.89	3.23	4.94	2.63
dani_f3p55_2273_transcript24636_g1	troponin T type 3 (skeletal, fast), partial [Scaphiopus couchii]	1.33	0.43	0.77	0.93	2.4	0.57	2.3	3.04	0.99	10.31	169.81	47.47	201.1	11.13	17.21	10.83	2.69	918.16	85.08	78.06	91.29	736.98	121.77	80.62	213.85	143.94
dani_f17p60_1167_transcript12906_g1	PREDICTED: proteasome subunit alpha type-1 [Melopsittacus undulatus]	212.52	200.46	227.77	195.97	200.95	225.86	212.6	222.37	208.41	64.73	59.5	48.14	77.92	34.49	64.12	96.63	50.96	59.39	51.53	69.55	52.81	70.69	39.36	46.77	81.74	76.75
dani_f6p60_662_transcript30230_g1	selenoprotein W, 2b [Danio rerio]	5.13	8.98	22.97	16.51	10.39	25.78	7.07	63.16	56.85	124.06	114.29	94.55	64.83	345.04	32.98	299.69	242.46	6.42	55.9	166.09	138.71	58.26	260.06	56.77	251.41	423.4
dani_f16p60_987_transcript29470_g1	mitochondrial pyruvate carrier 1 [Xenopus laevis]	127.54	172.97	161.89	145.28	189.98	142.48	180.8	178.04	188.51	104.14	87.99	52.09	104.04	52.94	66.03	85.71	71.18	149.58	96.91	86.86	71.99	113.49	57.18	51.07	92.85	116.36
dani_f2p16_940_transcript29624_g1	PREDICTED: small ubiquitin-related modifier 2 isoform X2 [Nomascus leucogenys]	179.86	187.06	204.93	148.81	170.2	159.08	179.92	176.84	202.72	74.34	88.19	52.78	73.81	64.02	92.08	107.69	79.26	82.38	78.05	103.39	51.7	60.04	74.06	72.24	93.66	89.53
dani_f6p60_2718_transcript5528_g1	PREDICTED: calcineurin subunit B type 1 isoform X1 [Alligator mississippiensis]	257.44	301.94	256.55	276.64	287.8	314.72	265.23	281.46	312.64	16.63	23.31	10.56	15.39	10.77	23.11	31.35	20.26	61.29	17.34	28.74	9.79	20.06	22.39	18.29	28.78	30.31
dani_f3p31_2389_transcript24110_g1	PREDICTED: splicing factor, proline- and glutamine-rich [Pelodiscus sinensis]	188.33	186.81	153.62	143.63	174.07	151.7	211.98	206.26	217.77	77.96	77.25	55.72	103.45	50.59	102.03	114.9	77.96	62.12	76.71	77.38	48.01	75.45	52.41	72.29	88.15	86.93
dani_f6p60_1180_transcript13060_g1	PREDICTED: nuclear cap-binding protein subunit 2 [Chrysemys picta bellii]	234.54	247.5	275.59	258.23	202.84	235.82	217.76	230.1	212.35	61.11	47.59	39.76	41.06	30.68	47.28	70.46	38.1	52.79	60.77	51.97	46.28	45.6	35.9	38.64	56.11	54.07
dani_f3p60_1137_transcript29086_g1	.	228.62	182.64	270.67	198.86	160.58	207.84	128.73	152.81	175.37	54.03	86.94	64.45	83.46	67.96	56.17	73.48	81.12	93.83	60.94	91.05	52.41	102.99	75.56	48.19	68.99	64.36
dani_f5p60_987_transcript13347_g1	PREDICTED: coiled-coil-helix-coiled-coil-helix domain-containing protein 10, mitochondrial isoform X2 [Chrysemys picta bellii]	80.25	122.62	82.96	95.38	100.86	103.89	77.87	84.87	96.72	172.79	122.18	82.95	118.4	120.84	78.87	107.9	93.38	206.61	174.79	122.57	101.74	137.9	128.64	79.54	114.16	121.5
dani_f5p60_1138_transcript13007_g1	PREDICTED: thioredoxin-like protein 1 isoform X1 [Monodelphis domestica]	160.74	160.8	175.66	146.83	154.3	168.82	150.52	163.23	155.83	102.04	96.92	65.53	99.93	85.65	87.99	117.79	78.61	73.3	97.05	106.39	56.9	86.97	76.98	67.69	97.28	94.87
dani_f4p60_1392_transcript12349_g1	unnamed protein product [Mus musculus]	242.85	240.8	285.39	262.25	239.43	254.08	237.16	243.1	223.62	40.64	34.23	38.01	42.47	23.12	53.1	63.85	41.85	43.07	40.05	39.39	31.27	50.99	27.62	38.44	44.72	46.19
dani_f3p60_692_transcript14115_g1	hypothetical protein [Dolomedes sulfureus]	68.95	106.46	73.83	102.81	47	77.42	177.72	98.71	79.54	89.43	42.05	74.95	41.16	84.76	118.99	100.36	159.66	41.24	107.33	98.75	300.25	43	321.43	219.07	116.45	133.21
dani_f29p60_2002_transcript9744_g1	Chain A, Solution Structure Of Human Srsf2 (Sc35) Rrm	185.49	160.57	189.94	156.58	214.28	180.17	248.86	266.99	225.83	44.07	75.21	33	87.27	26.46	89.13	104.2	54.48	52.55	45.76	71.76	32.63	74.45	40.44	76.13	101.11	72.1
dani_f7p60_840_transcript13698_g1	PREDICTED: glutathione S-transferase P-like [Lepisosteus oculatus]	19.64	31.18	35.38	28.31	32.08	23.63	27.48	26.38	26.43	237.44	193.14	228.89	177.35	106.36	162.61	155.63	167.03	176.28	179.8	166.76	152.77	139.26	46.31	124.13	136.14	95.64
dani_f15p60_1074_transcript29253_g1	succinate dehydrogenase [ubiquinone] iron-sulfur subunit, mitochondrial precursor [Xenopus tropicalis]	129.52	172.92	161.53	155.64	149.35	146.06	140.21	160.74	158.68	111.73	104.15	69.35	91.65	56.95	67.31	101.68	74.57	142.37	92.92	109.93	83.38	92.95	70.43	63.82	97.83	90.09
dani_f5p60_1166_transcript29080_g3	uncharacterized protein LOC379593 [Xenopus laevis]	321.27	291.4	221.84	253.8	293.53	244.3	354.11	235.05	288.9	13.28	22.95	30.08	28.84	14.36	31.97	19.31	20.79	54.12	15.63	16.15	13.18	34.87	11.47	26.15	20.14	15.03
dani_f4p60_877_transcript29735_g1	mitochondrial import receptor subunit TOM22 homolog [Danio rerio]	112.79	123.78	101.23	108.99	99.81	102.97	120.12	125.66	132.36	143.42	106.91	75.98	110.01	128.78	114.26	110.92	143.91	91.48	107.22	97.76	80.85	97.65	115.91	98.2	121.04	118.7
dani_f3p53_878_transcript29745_g1	.	126.62	114.68	147.51	95.58	115.86	132.37	101.94	108.65	143.61	90.66	119.38	64.97	126.8	148.43	98.97	136.55	119.59	95.01	75.22	126.92	62.36	114.67	124.24	70.17	117.66	108.22
dani_f4p60_2008_transcript9795_g1	PREDICTED: bifunctional purine biosynthesis protein PURH [Anolis carolinensis]	179.11	166.54	181.72	161.07	146.75	131.17	138.23	148.28	172.91	96.17	98.56	83.37	95.84	54.41	81.75	116.2	85.94	92.69	93.71	108.27	77.68	83.01	52.6	63.25	91.14	80.23
dani_f14p60_1103_transcript29149_g1	cornifelin homolog [Xenopus tropicalis]	10.94	9.6	14.73	7.36	11.52	10.82	12.32	14.82	11.98	254.76	257.16	77.42	279.49	50.46	142.62	232	158.78	70.38	204.56	253.63	101.9	128.46	50.21	99.38	161.33	246.87
dani_f3p26_2436_transcript7275_g1	glul-prov protein, partial [Xenopus tropicalis]	208.86	109.08	127.78	100.58	167.71	162.82	139.27	136.22	234.02	47.69	83.02	58.99	117.69	82.77	87.75	99.57	226.79	90.17	54.94	86.65	37.27	52.6	55.17	48.94	111.7	139.46
dani_f9p60_724_transcript30119_g1	RecName: Full=Ferritin, lower subunit; Short=Ferritin L	215.77	193.13	242.89	183.68	201.22	196.99	187.99	205.81	182.59	30.74	35.22	50	50.69	17.87	75.82	43.23	65.17	67.61	54.12	98.74	57.77	81.74	28.49	142.25	109.68	42.69
dani_f9p60_3191_transcript3000_g1	actinin, alpha 3 (gene/pseudogene) [Xenopus laevis]	2.76	0.67	1.72	0.92	2.19	0.45	4.68	3.81	1.68	15.39	216.89	50.58	149.78	21.62	15.58	9.78	5.12	1190.4	76.24	71.43	66.43	509.78	166.7	54.97	106.19	115.28
dani_f2p50_738_transcript13959_g1	PREDICTED: 39S ribosomal protein L23, mitochondrial isoform X2 [Latimeria chalumnae]	144.64	168.68	152.74	164.96	170.26	165.66	151.23	167.42	169.32	100.53	74.03	80.45	103.01	59.17	71.05	96.34	84.7	78.43	83.09	76.64	84.04	113.37	60.65	71.75	83.09	84.61
dani_f15p60_1355_transcript12413_g1	PREDICTED: selenoprotein T isoform X1 [Odobenus rosmarus divergens]	264.05	229.81	224.6	243.63	220.9	250.19	204.94	209.1	215.4	50.51	44.77	33.61	49.19	37.38	48.88	62.28	47.66	59.45	45.51	45.7	35.67	43.09	41.48	33.87	56.01	56.56
dani_f2p60_923_transcript13531_g2	PREDICTED: cofilin-1 isoform X2 [Physeter catodon]	19.76	17.64	22.49	20.22	39.91	36.55	36.4	38.02	36.62	171.87	79.7	180.61	221.71	198.86	86.58	117.39	222.6	34.67	82.89	60.55	209.52	247.28	154.05	169.14	170.47	173.78
dani_f2p60_803_transcript13847_g1	PREDICTED: small nuclear ribonucleoprotein Sm D3 isoform X1 [Vicugna pacos]	214.35	201.48	216.1	183.51	167.79	210.51	208.78	194.48	195.04	75.08	65.98	47.94	78.61	46.01	61.23	85.41	51.05	54.59	60.85	71.88	42.19	66.85	47.34	52.18	71.8	73.1
dani_f5p60_1374_transcript12379_g1	PREDICTED: annexin A1 [Melopsittacus undulatus]	1.48	1.22	2.38	2.98	1.26	1.93	2.1	0.94	0.67	283.18	159.28	74.84	256.09	90.48	143.4	217.06	155.34	62.22	268.92	199.47	111.61	195.04	79.57	105.62	177.17	245.18
dani_f8p60_1027_transcript13244_g1	Proteasome subunit alpha type-3 [Rana catesbeiana]	210.71	197.26	210.13	186.44	188.51	210.86	197.5	204.26	184.47	68.26	63.17	48.44	84.04	41.14	57.29	84.89	49.99	61.39	64.66	72.78	50.56	78.52	36.83	46.68	71.01	62.68
dani_f13p60_2183_transcript8974_g2	PREDICTED: stress-induced-phosphoprotein 1 [Chrysemys picta bellii]	154.12	172.81	142.3	141.92	129.72	166.88	141.07	144.71	151.42	107.02	98.02	67.25	67.12	116.39	57.96	85.06	73.6	106.14	101.84	108.09	72.37	66.8	128.91	55.65	81.72	91.69
dani_f6p60_1026_transcript29401_g1	U1 small nuclear ribonucleoprotein C-like [Scleropages formosus]	150.65	149.18	130.37	139.36	134.88	142.22	145.11	161.16	166.31	100.62	80.8	64.7	93.81	83.78	97.73	126.28	98.05	68.14	89.85	91.91	63.89	74.78	83.12	80.32	104.86	108.49
dani_f2p20_3652_transcript17353_g1	PREDICTED: tristetraprolin [Chrysemys picta bellii]	19.13	11.96	21.11	19.89	15.12	28.16	30.25	21.27	18.91	183.22	230.53	131.21	148.56	93.82	294.33	173.24	172.62	98.33	141.55	229.25	108.3	65.69	115.84	147.34	173.34	129.78
dani_f7p60_1020_transcript29364_g1	PREDICTED: proteasome subunit alpha type-4 [Ornithorhynchus anatinus]	216.45	207.8	234.72	231.28	215.62	227.81	220.67	230.21	185.58	55.87	48.42	37.31	69.96	34.55	56.03	77.68	40.36	40.75	48.27	52.51	42.3	55.42	33.26	41.64	60.9	51.35
dani_f4p60_780_transcript13884_g1	NADH dehydrogenase-like, partial [Scleropages formosus]	153.02	241.16	166.53	190.02	237.63	237.72	174.3	184.63	164.06	85.08	50.53	43.54	105.08	56.75	44.1	48.76	31.55	121.68	72.79	47.17	41.41	109.25	67.63	40	50.3	47.96
dani_f6p60_1186_transcript12850_g1	PREDICTED: proteasome subunit alpha type-5 [Oreochromis niloticus]	142.57	144.8	132.42	133.82	156.63	144.55	162.52	167.19	160.8	84.76	75.23	66.56	123.59	48.11	100.27	116.37	78.98	75	74.65	79.68	65.16	84.2	67.11	96.72	121.48	102.93
dani_f9p60_1139_transcript13000_g1	PREDICTED: retinol-binding protein 4 [Picoides pubescens]	181.86	125.35	229.01	264.39	158.7	159.61	172.85	123.83	83.64	48.9	128.27	114.94	62.09	49.15	53.53	50.83	59.86	200.3	53.82	113.27	43.29	80.51	45.06	57.03	74.81	67.93
dani_f2p60_627_transcript14225_g2	uncharacterized protein LOC100127850 [Xenopus tropicalis]	71.38	76.94	93.01	62.59	73.14	78.01	85.54	85.17	94.5	193.59	157.8	86.56	109.34	113.51	56.04	77.73	69.41	298.72	185.2	140.93	88.91	138.69	99.34	57.85	101.23	104.42
dani_f10p60_3228_transcript19018_g1	DAZ-associated protein 2 [Chelonia mydas]	205.86	208.7	208.35	167.46	192.72	204.4	183.38	184.24	209.01	69.51	55.55	36.82	63.34	39.65	60.69	71.37	62.5	64.12	78.56	59.77	41.97	64.05	51.11	58.38	69.66	79.4
dani_f4p60_2248_transcript8528_g1	PREDICTED: signal recognition particle 54 kDa protein isoform X1 [Alligator mississippiensis]	41.12	44.48	38.1	38.16	43.7	39.46	44.03	43.52	46.2	114.27	174.31	149.6	61.89	246.58	140.51	107.13	210	27.57	123.55	174.94	118.58	55.94	261.67	191.87	119.85	129.07
dani_f12p60_1867_transcript26787_g1	lectin-associated matrix protein, partial [Gallus gallus]	125.81	124.39	133.54	124.84	115.91	111.67	127.2	109.06	127.93	90.22	122.84	89.22	102.9	72.2	119.53	132.44	110.76	73.47	89.29	141.19	80.93	61.48	82.12	81.83	91.6	129.06
dani_f9p60_977_transcript29567_g1	PREDICTED: NADH dehydrogenase [ubiquinone] 1 beta subcomplex subunit 10 [Latimeria chalumnae]	149.67	191.53	163.05	167.27	198.27	155.34	171.65	182.32	177.61	79.26	75.87	52.38	85.97	45.96	56.92	74.6	57.92	147.14	72.49	88.86	53.27	86.27	53.76	47.16	68.83	67.81
dani_f2p60_581_transcript14392_g2	PREDICTED: 40S ribosomal protein S21 isoform X1 [Monodelphis domestica]	77.26	46.44	89.72	54.81	66.88	43.05	56.35	71.53	80.55	186.94	147.47	101.76	142.63	95.38	106.85	146.66	160.11	80.35	148.32	178.97	99.23	134.91	68.08	118.13	133.61	131.34
dani_f105p60_2163_transcript8890_g1	PREDICTED: actin-related protein 3 isoform X1 [Latimeria chalumnae]	172.55	153.11	182.58	164.15	146.48	175.27	162.02	158.17	152.79	82.64	88.59	49.32	87.15	47.37	93.1	119.29	58.37	48.92	86.18	113.36	49.8	55.72	55.63	65.01	94.54	101.85
dani_f9p60_2410_transcript7604_g1	PREDICTED: dolichyl-diphosphooligosaccharide--protein glycosyltransferase subunit 2 isoform X2 [Anolis carolinensis]	126.04	78.57	80.76	84.69	107.64	121.53	108.62	120.48	121.96	81.82	72.9	73.15	121.75	142.91	106.74	156.47	138.03	67.47	75.43	95.42	73.19	87.59	147.83	92.28	128.9	143.06
dani_f8p60_920_transcript29617_g1	proteasome alpha 2 subunit [Danio rerio]	227.52	199.53	232.76	210.67	188.29	220.26	187.34	204.82	189.46	67.9	58.96	40.18	60.48	30.78	47.86	68.94	38.31	55.3	53.91	65.53	39.69	59.1	33.57	43.84	66.43	59.24
dani_f4p60_991_transcript13393_g1	mitochondrial cytochrome c oxidase subunit Va, partial [Spea multiplicata]	82.33	89.37	169.67	165.47	90.24	188.37	98	195.05	191.17	57	135.14	75.13	64.11	66.79	45.05	137.81	76.96	128.36	51.72	132.17	84.33	53.53	74.87	37.15	131.18	128.83
dani_f99p60_2523_transcript6402_g1	calreticulin precursor [Xenopus laevis]	89.62	77.62	84.33	67.68	115.98	93.49	85.49	96.78	93.81	213.18	161.39	67.24	178.43	66.51	103.39	111.99	71.43	70.58	156.79	148.07	80.95	115.19	65.86	85.84	110.7	136.18
dani_f2p41_1728_transcript11049_g1	PREDICTED: argininosuccinate synthase [Pelodiscus sinensis]	37.03	36.98	28.38	28.27	33.31	30.67	29.09	29.58	35.79	188.52	187.61	110.23	150.82	175.78	93.17	104.17	217.11	68.29	155.69	204.66	104.67	71.72	200.31	120.91	140.89	163.13
dani_f6p60_2294_transcript8216_g1	PREDICTED: synaptoporin isoform X3 [Chrysemys picta bellii]	343.1	245.39	395.93	284.63	255.71	433.84	208.13	266.53	285.97	0	0.03	0	0	0	0	0	9.14	6.05	0	0.32	0.21	4.26	0.36	0	0.22	0
dani_f5p60_1140_transcript29056_g2	apolipoprotein IA-I10 [Anguilla japonica]	239.96	240.61	328.98	535.57	264.54	286.27	252.98	281.19	171.02	6.09	3.66	11.48	4.21	3.4	15.03	57.18	12.95	8.02	1.23	1.42	1.76	3.54	0.72	1.03	1.94	1.17
dani_f4p60_2362_transcript24132_g2	synaptophysin [Cynops pyrrhogaster]	367.79	214.36	404.17	279.92	254.25	371.52	241.22	289.55	301.7	0	0	0	0	0	0	0	5.31	2.08	0	0	0	3.55	0	0	0	0.12
dani_f5p60_3847_transcript1255_g1	PREDICTED: myosin-binding protein C, fast-type isoform X4 [Gekko japonicus]	2.14	0.64	1.04	1.01	1.25	1.01	3.5	2.6	2.45	11.81	189.5	43.95	179.01	8.86	15.23	7.81	2.63	1223.42	77.65	63.29	77.12	488.42	105.36	39.73	94.13	91.37
dani_f5p60_1551_transcript11824_g1	serine/threonine kinase receptor associated protein [Callorhinchus milii]	190.07	194.4	190.97	193.29	173.29	207.45	153.31	147.8	152.39	71.62	75.82	49.05	68.52	71.52	55.76	74.57	54.11	79.38	74.64	87.61	50.5	55.42	70.93	48.27	62.5	69.45
dani_f7p60_904_transcript29666_g1	uncharacterized protein C11orf98 homolog [Xenopus tropicalis]	173.11	164.33	166.21	147.28	139.67	162.76	136.99	155.89	175.55	76.48	74.01	64.52	79.88	64.83	66.58	93.55	75.31	78.27	76.24	77.98	66.01	87.17	70.01	71.67	85.95	90.8
dani_f4p60_765_transcript30006_g1	PREDICTED: eukaryotic translation initiation factor 4E-binding protein 1 isoform X1 [Latimeria chalumnae]	70.02	74.23	73.55	73.59	58.37	58.39	50.86	53.38	60.74	136.53	138.75	106.83	104.21	202.76	99.54	119.12	156.23	45.36	130.01	136.64	111.76	79.89	227.4	103.47	117.38	127.63
dani_f11p60_1072_transcript29257_g1	PREDICTED: ubiquitin fusion degradation protein 1 homolog [Chelonia mydas]	180.67	177.73	189.39	176.67	155.04	202.53	139.22	147.64	148.77	80.82	80.84	61.12	67.39	79.34	54	72.43	66.02	77.88	80.02	88.07	60.55	71.4	71.39	49.08	65.59	65.26
dani_f6p60_1117_transcript13097_g1	chromosome 9 open reading frame 78 [Xenopus laevis]	62.53	69.06	64.25	57.18	57.63	60.66	53.76	59.65	70.31	147.79	121.32	108.92	114.35	157.43	117.48	118.61	195.53	65.51	137.04	121.36	109.87	106.17	143.55	129.97	125.29	133.01
dani_f11p60_1506_transcript11933_g1	coiled-coil-helix-coiled-coil-helix domain containing 2 [Xenopus laevis]	173.46	199.63	178.45	179.19	212.14	198.8	176.63	192.52	212.71	62.27	68.15	36.74	59.66	45.18	47.04	64.47	41.98	90.32	63.7	69.12	47.65	55.79	52.68	40.41	63.73	68.92
dani_f2p60_1169_transcript29024_g1	PREDICTED: serine/arginine-rich splicing factor 5-like isoform X1 [Python bivittatus]	191.1	176.9	183.98	183.47	172.59	181.7	195.65	202.71	185.52	70.48	65.06	50.69	72.67	42.99	59	67.55	64.22	53.78	62.84	73.84	47.96	66.83	52.7	54.02	62.23	57.13
dani_f11p60_1297_transcript12689_g1	PREDICTED: ubiquitin-conjugating enzyme E2 variant 2 isoform X1 [Bubalus bubalis]	266.95	249.97	265.74	238.82	226.73	255.18	237.61	240.1	228.92	26.7	22.7	16.71	32.55	15.07	26.32	34.58	28.57	42.08	31.9	32.58	18.98	30.58	20.65	23.87	32.62	36.5
dani_f2p60_566_transcript14363_g1	PREDICTED: 39S ribosomal protein L52, mitochondrial isoform X1 [Orcinus orca]	108.31	117.59	91.79	96.23	71.56	118.8	87.09	94.25	119.46	147.79	81.81	88.15	108.12	101	113.27	122.24	115.51	77.21	124.93	90.7	100.28	102.43	81.62	122.19	104.07	94.35
dani_f8p60_2448_transcript23649_g1	PREDICTED: coatomer subunit zeta-1 [Macaca fascicularis]	162.3	186.88	149.59	155.17	157.47	148.86	159.92	175.64	187.72	74.67	69.31	59.56	79.28	55.79	74.63	89.58	74.56	55.11	75.41	75.9	52.84	59.16	63.28	70.57	79.07	77.77
dani_f2p52_636_transcript14147_g1	PREDICTED: uncharacterized protein C7orf73 homolog [Pelodiscus sinensis]	135.69	134.7	127.95	135.63	172.44	138.34	159.34	177.43	185.28	79.05	53.31	55.54	102.86	45.99	96.61	120.2	57.85	61.71	68.01	45.17	71.98	85.49	53.8	93.76	102.01	102.36
dani_f11p60_1007_transcript29420_g2	PREDICTED: UPF0568 protein C14orf166 homolog isoform X1 [Monodelphis domestica]	203.86	175.28	215.68	181.93	167.37	202.44	169.27	181.9	164.49	71.64	61.64	45.17	75.81	49.64	56.58	74.6	43.66	52.48	61.25	68.84	43.01	69.98	43.48	46.88	67.66	58.2
dani_f23p60_1171_transcript28994_g1	PREDICTED: 60S acidic ribosomal protein P2-like [Poecilia formosa]	193.86	172.92	217	128.16	165.78	216.79	101.85	138.84	118.82	84.28	83.18	45.56	88.51	59.67	57.23	88.21	60.02	75.7	87.05	85.72	42.37	88.38	63.49	45.07	75.06	69.01
dani_f16p60_1744_transcript27267_g1	Chain C, Structural Mechanism Of Trimeric Pp2a Holoenzyme Involving Pr70: Insight For Cdc6 Dephosphorylation	153.21	163.99	164.63	155.66	161.34	175.19	158.96	172.88	159.68	68.68	80.89	43.76	80.25	65.59	73	102.92	60.8	65.39	66.58	90.14	46.6	54.26	71.67	49.23	80.48	86.6
dani_f2p60_1715_transcript11169_g1	Transformer-2 protein beta, partial [Struthio camelus australis]	260.31	227.84	266.22	244.99	224.58	260.14	244.92	290.69	254.62	15.3	21.19	15.9	19.9	7.25	28.35	37.43	25.47	27	16.45	24.61	17.87	18.39	21.25	15.75	31.75	26.47
dani_f2p60_1568_transcript11656_g1	PREDICTED: acidic leucine-rich nuclear phosphoprotein 32 family member B isoform X2 [Latimeria chalumnae]	177.66	178.73	180.56	163.05	166.76	169.7	166.89	176.53	174	58.36	69.29	56.97	61.69	52.67	68.35	80.36	62.19	75.61	62.28	68.66	44.66	59.37	60.77	58.67	74.33	66.46
dani_f7p60_1494_transcript11950_g1	Multifunctional protein ADE2, partial [Anas platyrhynchos]	152.28	123.74	154.09	112.52	115.29	154.54	106.04	112.65	126.1	100.46	90.97	79.58	101.77	89.01	69.89	98.26	83.87	97.3	89.45	106.22	62.35	94	79.51	72.19	83.15	77.25
dani_f3p37_4140_transcript863_g1	.	106.38	110.04	112.19	107.67	89.57	165.51	63.54	98.8	124.26	105.67	161.72	74.59	93.07	47.08	118.85	111.9	80.73	74.27	98.87	163.32	58.07	60.2	112.92	72.21	123.38	94.12
dani_f7p60_1722_transcript27455_g1	PREDICTED: eukaryotic translation initiation factor 3 subunit I [Parus major]	159.95	149.14	189.58	150.37	144.24	170.57	144.78	138.74	141.89	57.5	83.83	63.09	67.22	83.91	68.95	90.6	67.69	73.38	57.44	107.48	56.55	48.42	97.12	62.53	76.82	76.02
dani_f8p60_2738_transcript21745_g1	.	4.58	6.3	6.8	28.27	4.46	21.45	19.32	7.2	20.48	133.88	117.2	185.12	74.96	215.34	151.76	123.89	358.54	19.74	129.45	130.97	141.64	55.53	231.58	145.72	106.47	180.46
dani_f13p60_1043_transcript13236_g1	PREDICTED: mitochondrial import inner membrane translocase subunit Tim13 [Larimichthys crocea]	137.26	113.93	134.27	126.78	130.68	151.44	129.46	140.81	142.2	62.01	75.85	59.42	95.24	61.71	81.85	117.7	77.5	117.33	63.68	81.69	59.42	105.48	63.32	72.87	104.56	106.27
dani_f2p24_3223_transcript19257_g1	PREDICTED: gamma-enolase isoform X2 [Chelonia mydas]	238.26	311.1	207.34	295.64	346.94	236.53	298.91	294.99	298.83	0.89	0.64	0.68	1.06	0.54	0.97	1.16	7.41	52.68	0.93	4.05	1.87	3.7	2.55	0.61	2.83	1.38
dani_f19p60_1673_transcript27477_g1	heterogeneous nuclear ribonucleoprotein A2/B1 [Alligator mississippiensis]	224.06	253.87	158.97	175.32	212.31	156.75	216.96	191.26	210.85	57.46	40.03	39.52	69.28	20.68	59.4	64.99	39.76	45.62	54.87	52.75	41.58	54.92	24.67	46.35	51.82	45.73
dani_f3p38_1757_transcript27209_g1	adenylate kinase isoenzyme 1 [Gallus gallus]	72.89	59.03	54.19	52.75	65.31	54.42	60.6	62.93	65.93	28.48	174.44	65.06	74.17	45.12	20.25	16.79	21.22	640.94	86.22	58.58	90.02	302.16	149.29	80.73	121.22	86.25
dani_f2p25_2242_transcript24877_g1	protein disulfide-isomerase A3 precursor [Xenopus tropicalis]	53.49	76.73	124.17	144.63	85.59	132.74	60.29	156.01	148.28	96.02	138.81	109.21	108.98	65.91	55.5	157.55	88.69	33.07	74.28	153.95	110.01	64.59	59.32	43.78	140.34	123.73
dani_f13p60_965_transcript29471_g1	peroxiredoxin 4 precursor [Xenopus laevis]	171.67	174.88	196.13	174.51	159.31	186.38	156.47	179.83	154.72	78.79	83.53	49.36	74.93	52.49	57.1	79.13	55.81	48.59	60.56	87.75	48.63	61.18	44.33	43.25	63	61.8
dani_f4p60_1225_transcript28877_g1	coenzyme Q10B [Xenopus tropicalis]	44.03	51.91	72.46	55.61	49.63	73.54	82.36	77.09	63.73	151.04	178.84	73.99	148.36	52.22	101.49	136.35	50.34	229.76	135.26	174.95	94.92	114.96	58.62	63.89	142.97	125.19
dani_f13p60_2632_transcript22498_g1	PREDICTED: dolichyl-diphosphooligosaccharide--protein glycosyltransferase 48 kDa subunit isoform X1 [Colobus angolensis palliatus]	95.8	116.82	60.85	89.42	95.83	77.03	85	90.05	95.81	144.4	101.03	94.29	118.68	88.02	114.23	135.48	118.64	66.22	132.94	104.34	79.85	88.33	95.91	89.78	103.09	107.67
dani_f7p60_997_transcript13302_g1	PREDICTED: 39S ribosomal protein L49, mitochondrial [Chelonia mydas]	105.25	101.69	101.97	95.53	101.55	107.46	92.94	92.77	116.63	111.55	96.38	78.45	104.14	116.4	74.95	112.43	95.69	93.47	108.82	107.08	85.53	97.35	107.81	74.07	100.51	103.42
dani_f2p30_3218_transcript19079_g1	PREDICTED: glycogen phosphorylase, muscle form [Xenopus tropicalis]	120.54	159.29	121.28	139.84	159.65	121	135.24	152.17	145.11	28.87	86.02	38.91	79.93	26.06	37.12	38.29	34.8	395.64	45.12	47.3	52.42	159.01	69.68	42.78	79.18	63.33
dani_f2p60_1037_transcript13211_g1	LOC100126637 protein [Xenopus laevis]	6.18	5.13	9.37	5.38	2.53	6.89	5.78	3.45	6.24	363.63	305.33	83.36	250.95	97.79	78.89	112.32	60.31	59.74	232.91	288.31	124.85	83.75	67.19	57.66	114.37	144.58
dani_f18p60_1207_transcript12804_g1	Receptor-binding cancer antigen expressed on SiSo cells [Nipponia nippon]	127.63	131.99	139.67	135.4	120.76	148.6	132.86	133.01	137.66	106.43	70.73	65.67	74.81	66.22	83.53	101.58	83.84	45.6	105.6	84.46	67.35	70.32	70.27	69.2	94.54	105.85
dani_f3p60_668_transcript14105_g1	PREDICTED: ubiquitin-like protein 4A [Protobothrops mucrosquamatus]	68.06	80.33	130.84	114.44	71.02	145.69	66.46	127.72	158.81	50.74	119.35	89.18	59.79	118.88	74.3	122.68	158.7	30.27	49.33	124.89	80.35	49.21	112.8	88.73	146.51	126.28
dani_f49p60_2270_transcript8318_g1	PREDICTED: rab GDP dissociation inhibitor beta [Sturnus vulgaris]	142.41	167.29	141.52	146.57	172.71	130.8	166.48	171.23	163.5	78.61	64.66	56.04	87.65	38.63	69.36	103.3	57.44	59.96	82.05	77.12	51.27	70.96	42.21	54	82.12	82.45
dani_f2p30_4337_transcript16154_g1	PREDICTED: pentraxin-related protein PTX3 [Chrysemys picta bellii]	10.75	12.76	20.55	14.56	17.34	12.17	13.87	12.64	10.2	121.95	193.2	284.73	159.97	152.68	232.24	142.86	230.26	62.42	121.75	136.02	74.97	131.1	65.22	109.25	118.65	94.53
dani_f14p60_3521_transcript1893_g1	PREDICTED: protein NDRG3 isoform X3 [Monodelphis domestica]	247.23	252.34	269.06	245.8	286.86	271.76	231.22	251.34	272.54	9.48	12.17	10.64	14.76	5.92	15.77	19.86	16.83	27.25	10.84	12.22	8.56	15.64	9.24	12.04	13.93	13.11
dani_f88p60_1298_transcript28574_g1	PREDICTED: phosphoglycerate mutase 2 [Alligator sinensis]	1.36	0.33	0.32	1.01	2.1	0.84	3.31	2.33	0.84	14.15	202.57	67.8	161.07	23.11	14.71	7.97	2.69	1108.94	67.23	53.39	78.18	401.84	117.75	47.67	96.15	77.48
dani_f3p60_725_transcript30085_g1	PREDICTED: 39S ribosomal protein L34, mitochondrial-like [Calidris pugnax]	110.79	86.43	99.08	99.22	90.62	122.98	101.52	113.18	114.04	112.25	78.4	75.51	118.2	118.11	79.7	125.11	104.53	72.06	93.4	81.16	82.67	89.67	97.15	76.83	109.52	99.9
dani_f3p60_504_transcript30654_g3	PREDICTED: protein FAM183A [Xenopus tropicalis]	25.06	11.94	25.57	28.29	49.97	43.28	11.75	24.82	12.57	145.7	129.26	203.38	251.87	310.92	3.66	142.32	3.36	72.69	121.25	127.15	228.13	223.05	208.3	2.81	138.82	4.31
dani_f2p60_2366_transcript7686_g1	reverse transcriptase-like protein [Takifugu rubripes]	0.18	0.17	0.78	0.66	0.26	0.89	0.24	0.13	0.15	413.28	249.54	80.46	209.49	76.81	64.04	106.7	93.56	44.9	294.29	232.12	125.22	115.06	85.8	41.35	126.72	184.87
dani_f3p60_612_transcript14238_g1	prepro-mesotocin [Taricha granulosa]	203.88	77.31	89.63	205.62	380.67	214.38	386.77	578.03	405.41	0	0	0	0	0	0	0	3.15	0	0	0	0	2.29	0	0	0	0
dani_f2p60_533_transcript30573_g2	PREDICTED: 39S ribosomal protein L33, mitochondrial [Larimichthys crocea]	155.89	159.38	185.46	148.97	119.25	169.29	125.45	137.1	136.59	84.93	61.46	55.92	79.23	62.54	59.42	72.25	69.13	92.54	79.7	72.54	58.91	96.97	58.35	53.67	80.52	69.14
dani_f4p60_901_transcript13562_g1	PREDICTED: C-C motif chemokine 20-like [Xenopus tropicalis]	0.27	0.28	2.18	0.56	0.1	2.06	0.37	0.22	0	317.37	580.3	30.66	174.92	24.04	111.75	124.82	48.29	54.99	136.35	475.66	37.21	35.63	16.11	47.26	86.6	234.7
dani_f45p60_3171_transcript19186_g1	PREDICTED: catenin beta-1 [Monodelphis domestica]	255.76	260.41	221.17	238.4	226.17	229.83	259.23	271.95	232.62	19.59	23.41	15.81	18.62	8.23	28.99	34.2	20.22	26.23	18.28	25.8	14.67	15.55	12.88	16.22	24.12	22.69
dani_f2p57_974_transcript13383_g1	PREDICTED: NADH dehydrogenase [ubiquinone] iron-sulfur protein 3, mitochondrial [Jaculus jaculus]	110.2	144.12	124.52	126.45	120.65	113.37	125.33	119.81	122.39	84.98	90.23	61.09	77.06	73.92	75.67	81.35	79.81	151.54	86.87	97.14	63.54	91.33	81.58	75.85	79.81	82.17
dani_f4p60_1086_transcript13143_g1	PREDICTED: prefoldin subunit 4 [Pelodiscus sinensis]	203.93	183.06	240.49	198.68	172.34	216.86	175.94	175.26	186.11	39.92	53.97	29.85	45.12	40.65	44.5	53.11	48.13	59.73	41.85	62.9	29.19	44.93	45.7	33.11	48.04	54.29
dani_f3p60_1132_transcript12959_g1	Proliferating cell nuclear antigen-like [Xenopus laevis]	255.24	215.29	224.19	189.84	210.92	190.74	211.57	207.16	167.59	51.32	28.97	40.34	49.69	18.44	40.18	48.72	30.3	38.35	44.67	34.5	31.49	43.16	20.18	47.79	53.55	28.51
dani_f2p29_1616_transcript11603_g1	neuritin 1 [Alligator mississippiensis]	285.03	306.48	222.1	257.31	212.45	257.15	190.4	303.71	230.79	1.89	0.53	1.18	0.65	1.13	0.63	0.33	6.51	60.77	27.17	23.83	15.29	14.63	22.01	13.69	43.73	20.4
dani_f4p33_5674_transcript15394_g1	peptidylaminoacyl-L/D-isomerase precursor, partial [Bombina variegata]	0	0	0.07	0.17	0.02	0	0.01	0	0.06	152.61	158.36	170.79	83.08	150.55	132.47	145.96	204.77	9.35	144.87	220.95	185.15	69.23	277.46	133.22	153.61	125.99
dani_f2p58_3279_transcript18684_g1	beta amyloid peptide precursor	241.36	314.13	224.12	247.81	256.55	214.99	260.53	336.99	298.16	6.22	3.7	6.56	6.68	3.64	7.69	12.68	5.85	14.54	6.38	6.67	6.86	8.15	4.29	4.58	13.18	5.64
dani_f20p60_1817_transcript10739_g1	PREDICTED: D-dopachrome decarboxylase [Chrysemys picta bellii]	58.69	74.39	79.71	55.2	57.45	64.39	51.55	63.34	63.88	176.23	157.53	81.65	91.59	84.76	93.6	129.51	114.99	99.93	175.4	171.23	77.09	73.65	93.23	76.24	119.62	129.96
dani_f9p60_2664_transcript5859_g1	PREDICTED: early growth response protein 1 [Chrysemys picta bellii]	164.36	0	0	0	53.79	72.26	105.08	100.95	119.53	140.7	0.02	99.11	162.62	134.04	227.3	109.26	129.01	115.39	108.3	0	55.95	108.12	115.8	122.81	167.78	100.82
dani_f2p16_4957_transcript15656_g1	PREDICTED: LOW QUALITY PROTEIN: titin [Ornithorhynchus anatinus]	0.66	0.76	0.46	0.5	0.62	0.86	0.39	0.14	1.92	10.63	159.78	32.3	149.76	12.07	12.22	5.81	0.72	1138.08	63.89	58.65	73.28	415.96	119.84	44.38	101.85	103.12
dani_f9p60_787_transcript29962_g1	splicing factor 3B subunit 6 [Xenopus tropicalis]	213.77	192.27	157.17	193.62	133.16	216.02	165.1	176.6	137.81	58.75	48.19	46.74	39.07	74.78	57.29	72.96	36.35	67.28	53.12	50.72	44.53	31.78	77.77	44.01	65.7	50.7
dani_f3p60_767_transcript13924_g1	PREDICTED: high mobility group nucleosome-binding domain-containing protein 3 isoform X3 [Poecilia reticulata]	266.61	252.23	281.7	211.93	203.66	214.38	186.9	210.56	212.69	25.02	18.81	18.67	33.17	13.09	36.91	35.22	27.92	28.25	27.48	22.61	17.97	36.71	13.39	41.58	33.91	28.17
dani_f4p58_2257_transcript24690_g1	PREDICTED: microfibrillar-associated protein 2 [Ornithorhynchus anatinus]	17.24	28.05	25.83	29.6	31.43	23.64	37.17	28.49	24.22	136.79	153.51	135.5	140.87	80.66	192.49	199.97	128.35	94.05	117.73	141.07	97.77	103.34	89.24	138.47	162.02	136.34
dani_f28p60_1994_transcript9688_g1	PREDICTED: glucose-6-phosphate isomerase [Zonotrichia albicollis]	155.27	186.16	116.62	176.86	202.63	158.75	158.98	151.71	130.83	36.57	51.1	41.27	76.23	44.2	36.12	32.77	27.07	247.03	51.28	57.8	47.62	108.87	57.94	42.77	52.69	41.61
dani_f6p60_727_transcript30081_g1	PREDICTED: gamma-secretase subunit PEN-2 [Chrysemys picta bellii]	138.62	113.83	123.44	116.95	113.48	144.3	127.74	123.78	129.61	77.87	88.94	50.4	75.37	135.11	69.02	91.29	77.9	54.57	62.78	93.37	66.1	58.15	118.09	56.26	82.18	99.54
dani_f3p32_3476_transcript17955_g1	PREDICTED: collagen alpha-1(III) chain-like, partial [Tyto alba]	15.77	27.9	15.73	33.28	7.55	11.68	17.56	6.25	18.12	113.7	161.91	252.63	249.58	22.42	319.69	286.95	76.9	147.21	75.41	89.87	72.53	176.68	12.44	112.17	106.5	52.43
dani_f4p60_1139_transcript12979_g1	PREDICTED: transmembrane protein 176A [Chrysemys picta bellii]	36.52	46.4	26.87	41.61	41.21	39.73	35.28	30.98	38.81	209.52	154.32	77.25	194	109.44	55.16	104.31	86.83	92.57	186.88	174.49	115.89	146.6	95.03	50.21	111.88	178.51
dani_f3p47_2400_transcript7518_g1	PREDICTED: collagen alpha-1(X) chain-like isoform X2 [Lepisosteus oculatus]	0.19	0.12	0.08	0.09	0.03	0.07	0.03	0.06	0	166.72	238.75	180.96	131.58	90.2	258.52	285.2	275.49	12.26	105.44	149.54	56.03	70.33	62.74	124.14	127.81	138.84
dani_f2p60_2103_transcript9419_g1	LOC445827 protein, partial [Xenopus laevis]	129.17	160.73	145.79	131.31	134.17	132.91	127.16	129.98	154.87	101.25	84.41	63.51	68.15	57.08	56.64	81.39	72.15	95.39	100.18	95.98	56.9	56.86	58.11	43.53	67.99	69.44
dani_f14p60_1280_transcript28729_g1	PREDICTED: LOW QUALITY PROTEIN: electron transfer flavoprotein subunit alpha, mitochondrial [Chrysemys picta bellii]	92.25	105.77	212.37	203.87	114.8	216.27	107.56	216.32	227.62	34.58	83.31	51.93	40.86	49.66	33.73	86.43	56.5	72.21	34.97	81.94	52.95	46.76	55.64	25.86	83.24	77.14
dani_f9p60_534_transcript30613_g1	PREDICTED: cystatin-B-like [Lepisosteus oculatus]	141.54	130.65	164.13	138.14	159.25	176.09	162.4	161.45	153.84	57.23	46.32	47.53	94.97	55.38	71.6	114.11	42.23	48.68	59.25	45.85	57.34	82.06	45.37	55.14	83.88	69.44
dani_f9p60_1453_transcript11979_g1	isocitrate dehydrogenase [NAD] subunit alpha, mitochondrial [Xenopus tropicalis]	138.51	155.34	299.7	320.85	185.93	330.33	134.71	314.09	276.43	11.34	21.66	16.96	13.24	11.58	13.26	29.64	19.24	18.65	10.44	23.15	19.22	15.33	16.79	14.26	28.53	22.6
dani_f3p60_758_transcript13920_g1	PREDICTED: mitochondrial import inner membrane translocase subunit Tim9 [Dipodomys ordii]	118.12	109.29	138.97	107.3	87.34	115.05	87.71	78.38	86.69	111	84.48	68.43	103.1	84.53	59.82	85.75	80.96	129.61	113.54	74.93	85.5	122.45	77.83	67.99	90.88	90.67
dani_f66p60_3573_transcript1783_g1	PREDICTED: calnexin [Melopsittacus undulatus]	174.05	231.41	174.31	209.49	238.15	206.24	201.76	213.02	221.71	40.56	39.77	27.31	42.24	15.49	35.05	46.75	25.11	44.27	38.41	38.85	24.72	34.07	22.49	28.83	43.59	38.15
dani_f4p48_5021_transcript273_g1	putative glutamate receptor subunit U1a precursor [Xenopus laevis]	248.29	251.79	206.96	201.49	188.97	206.77	217.77	245.84	244.47	20.65	27.02	46.12	38.69	16.45	42.66	65.31	52.14	34.09	11.23	11.26	7.87	21.16	6.75	8.54	12.99	13.42
dani_f7p43_3209_transcript19231_g1	PREDICTED: secreted seminal-vesicle Ly-6 protein 1-like [Anolis carolinensis]	0.11	0.22	0.46	0.82	0.2	1.31	0.02	0.05	0.12	158.83	153.18	117.41	170	55.65	236.59	259.08	143.26	35.01	157.6	155.5	110.36	108.09	82.28	155.38	163.95	181.32
dani_f3p60_834_transcript29850_g2	PREDICTED: 26S proteasome complex subunit DSS1 [Fundulus heteroclitus]	213.25	184.42	231.7	224.97	156.54	209.16	149.98	162.89	169.92	46.13	42.56	37.97	57.02	35.04	47.08	64.17	34.53	32.23	43.61	48.28	46.62	47.58	32.09	28.41	49.24	47.71
dani_f18p60_1299_transcript28549_g1	glutaredoxin-3 [Gallus gallus]	218.11	214.06	231.13	231.77	196.3	221.61	178.87	194.06	200.11	32.61	32.52	28.27	38.63	17.46	35.77	45.5	34.06	30.66	30.55	35.48	24.73	38.61	19.58	32.67	40.07	36.92
dani_f2p60_2610_transcript6111_g1	PREDICTED: NADH dehydrogenase [ubiquinone] 1 alpha subcomplex subunit 7 [Chrysemys picta bellii]	96.2	83.6	94.65	77.68	57.08	87.79	62.03	63.05	75.85	114.25	107.4	104.68	106.17	119.72	86.9	105.83	94.13	87.04	113.44	101	101.98	116.46	87.42	85.36	105.77	96.83
dani_f5p60_1764_transcript10981_g1	small ubiquitin-related modifier 1 precursor [Xenopus tropicalis]	167.98	200.41	220.55	153.21	181.41	215.08	168.75	180.94	189.41	48.03	55.6	25.53	42.38	43.76	38.85	54.44	37.36	43.43	51.04	64.26	25	35.52	54.48	31.22	45.93	57.48
dani_f5p60_1015_transcript13138_g1	eukaryotic translation elongation factor 1 delta (guanine nucleotide exchange protein) [Xenopus tropicalis]	68.37	54.8	101.23	55.78	15.58	126.34	68	61.37	78.89	98.58	154.43	63.51	29.71	202.63	93.03	137.54	119.66	49.31	94.1	182.85	63.81	24.73	164.71	95.28	116.68	109.73
dani_f4p60_4710_transcript399_g1	PREDICTED: myelin proteolipid protein isoform X1 [Pelodiscus sinensis]	18.63	330.81	115.51	452.74	623.94	127.92	375.01	106.88	170.17	1.6	2.99	3.91	2.1	0.92	3.35	2.57	3.4	58.46	1.96	3.43	2.63	4.46	2.79	4.63	4.82	2.85
dani_f4p58_2848_transcript4753_g1	PREDICTED: induced myeloid leukemia cell differentiation protein Mcl-1 [Chrysemys picta bellii]	57.21	50.62	52.05	50.25	48.56	57.11	53.31	56.91	57.75	90.74	110.62	80.54	89.5	122.98	114.62	138.48	162.81	67.93	98.42	123.04	83.18	88.51	149.59	108.2	143.38	161.26
dani_f3p60_880_transcript29719_g1	PREDICTED: cysteine-rich PDZ-binding protein [Taeniopygia guttata]	250.68	171.63	258.52	188.49	169.58	251.14	168.51	174.02	194.77	34.68	46.2	27.11	32.55	27.01	32.52	40.91	39.81	46.24	29.84	40.54	22.63	31.9	35.15	24.8	33.37	42.66
dani_f2p46_1639_transcript11435_g1	Transformer-2 protein beta, partial [Struthio camelus australis]	196.86	183.27	185.84	178.55	180.26	202.12	173.07	204.42	205.56	35.08	56.14	28.88	31.9	23.46	65.2	65.79	44.24	46.12	34.95	60.8	15.88	25.12	46.55	28.26	53.08	43.23
dani_f9p60_1420_transcript12281_g1	PREDICTED: lysosomal-associated transmembrane protein 4A [Ornithorhynchus anatinus]	146.03	211.97	173.19	170.86	164.31	150.39	177.7	191.1	206.02	52.04	67.44	33.91	51.69	18.29	59.83	57.47	34.92	57.72	48.7	71.26	39.59	37.78	24.72	43.45	56.77	64.81
dani_f6p60_2662_transcript5946_g1	TAR DNA-binding protein 43 isoform 1 [Xenopus tropicalis]	162.05	171.46	143.6	148.04	150.91	129.8	177.49	182.82	178.71	69.51	54.68	47.07	59.91	22.38	70.57	83.57	70.4	47.11	48.44	51.09	48.39	54.13	35.26	63.98	66.33	70.22
dani_f4p60_1596_transcript11694_g2	glycine C-acetyltransferase [Xenopus laevis]	55.48	72.44	45.84	62.82	56.54	55.63	69.33	57.11	63.5	134.23	75.88	103.54	103.72	114.82	134.31	116.44	165.76	69.9	119.56	80.59	91.9	90.91	115.85	136	109.38	106.18
dani_f3p60_507_transcript14507_g1	PREDICTED: cytochrome c oxidase assembly protein COX14 homolog [Xenopus tropicalis]	143.35	131.87	142.81	112.47	102.08	138.74	98.1	124.94	119.78	105.9	68.89	58.17	92.22	67.67	56.91	75.52	56.58	83.97	102.33	66.51	68.03	105.32	62.38	74.9	74.75	73.44
dani_f17p60_1584_transcript27822_g1	PREDICTED: 26S protease regulatory subunit 4 [Anolis carolinensis]	106.43	118.62	178.99	136.48	205.41	194.33	131.91	131.44	164.5	66.36	66.36	46.94	85.89	49.26	49.33	74.16	56.92	58.14	59.62	82.75	44.18	82.18	50.87	37.73	57.85	68.51
dani_f2p60_1840_transcript10662_g1	pyruvate dehydrogenase E1 component subunit beta, mitochondrial [Xenopus tropicalis]	180.25	185.74	182	183.53	175.29	196.09	183.99	193.43	187.74	37.72	40.3	26.35	43.87	20.19	36.37	47.61	28.34	132.17	38.86	41.33	32.64	52.82	31.18	33.39	48.35	44.16
dani_f19p60_1852_transcript26758_g1	PREDICTED: selenoprotein S isoform X1 [Latimeria chalumnae]	68.1	73.22	133.19	127.88	68.69	125.8	67.33	142.71	153.43	70.96	135.37	79.23	61.62	73.7	53	126.25	87.37	49.78	65.29	146.25	76.4	41.49	85.43	39.51	114.48	133.07
dani_f53p60_3131_transcript3251_g1	PREDICTED: heterochromatin protein 1-binding protein 3 isoform X1 [Sarcophilus harrisii]	231.33	192.54	189.63	162.37	198.57	139.57	255.04	244.19	245.64	24.29	16.9	29.45	42.56	4.72	47.49	55.9	33.18	34.39	24.92	22.1	28.08	40.25	7.42	39.15	49.85	32.03
dani_f3p60_1759_transcript11036_g1	tubulin alpha 1a [Xenopus laevis]	106.07	126.93	108.59	112.72	191.56	92.34	148.39	152.92	122.15	74.41	57.35	53.05	112.9	43.06	82.59	107.36	73.53	52.83	73.96	71.04	46.79	82.24	39.29	77.48	92.3	69.94
dani_f16p60_1099_transcript29155_g1	PREDICTED: nmrA-like family domain-containing protein 1 [Monodelphis domestica]	33.48	32.45	32.86	22.44	41.66	26.46	36.17	39.68	32.98	284	124.78	88.19	220.99	72.84	58.36	104.07	58.7	54.02	224.6	158.12	114.83	152.62	67.78	58.22	126.65	102.94
dani_f2p60_1838_transcript10665_g1	cytochrome b-c1 complex subunit 2, mitochondrial [Xenopus tropicalis]	206.93	200.83	229.26	218.77	201.26	219.66	190.1	194.04	179.06	28.74	31.6	19.22	31.89	18.54	21.58	29.49	21.21	86.75	29	38.02	21.06	40.94	21.61	20.38	33.86	33.82
dani_f35p60_1908_transcript10367_g1	PREDICTED: annexin A7 isoform X2 [Apteryx australis mantelli]	144.99	138.52	149.72	124.7	148.62	138.99	145.09	158.46	150.68	77.15	87.35	39.89	74.78	42.07	52.06	80.28	45.59	63.3	64.62	96.87	48.9	58.47	44.16	42.06	75.57	74.69
dani_f4p60_968_transcript29572_g1	small acidic protein [Gallus gallus]	192.34	186.66	188.38	187.94	154.43	211.04	164.21	186.04	188.01	37.87	44.39	37.02	40.04	39.96	36.47	43.91	38.92	48.16	39.08	44.89	34.65	44.7	49.98	36.27	48.34	43.44
dani_f32p60_1571_transcript11727_g1	PREDICTED: serine/threonine-protein phosphatase PP1-beta catalytic subunit [Notothenia coriiceps]	201.24	198.73	182.12	185.38	196.97	186.55	184.8	206.88	192.33	31.88	36.66	29.18	39.05	23.24	37.11	40.04	31.76	81.57	26.51	40.38	24.82	41.42	29.03	34.56	42.72	40.73
dani_f3p60_1066_transcript29239_g1	PREDICTED: vacuolar-sorting protein SNF8 isoform X1 [Chrysemys picta bellii]	88.13	102.82	90.74	96.15	101.96	98.41	99.03	109.5	106.24	102.05	82.9	79.05	92.21	81.13	74.33	102.12	93.88	63.91	99.8	86.51	77.89	91.52	68.18	83.91	97.92	92.82
dani_f46p60_2173_transcript8633_g1	MSTP156 [Homo sapiens]	159.04	169.59	161.04	155.39	165.6	138.68	164.37	191.75	207.8	44.59	53.05	44.73	59.38	23.05	61.39	91.47	54.63	32	46.21	61.43	35.22	38.85	27.78	45.21	69.13	59.87
dani_f41p60_1438_transcript28193_g1	CD63 antigen [Rana catesbeiana]	69.26	52.21	45.86	58.62	59.76	44.15	50.16	52.76	51.17	129.27	165.44	84.05	108.53	73.09	117.45	137.65	90.19	104.05	102.59	184.12	84.74	57.49	88.55	88.63	139.74	121.7
dani_f2p34_1251_transcript28903_g1	PREDICTED: zinc finger matrin-type protein 2 [Gekko japonicus]	125.59	140.47	120.48	126.3	121.07	140.18	117.71	126.2	141.62	82.32	79.24	58.99	76.54	71.55	57.18	76.48	62.6	74.65	82.91	83.84	55.41	57	72.21	50.57	66.88	89.9
dani_f6p60_3307_transcript2627_g1	PREDICTED: NEDD4 family-interacting protein 1 [Latimeria chalumnae]	221.11	212.67	197.33	183.63	197.83	191.84	202.89	213.54	220.11	35.22	33.01	26.55	31.81	21.69	28.05	32.44	27.68	46.45	31.9	34.21	24.33	32.4	24.52	21.58	33.89	30.09
dani_f2p26_1845_transcript26477_g1	PREDICTED: guanidinoacetate N-methyltransferase [Chelonia mydas]	92.8	79.23	87.67	67.12	81.69	80.34	87.08	75.22	68.15	53.51	148.4	45.7	81.47	58.27	72.18	59.27	51.68	406.55	51.37	97.6	50.89	133.3	99.49	67.51	96.63	62.5
dani_f11p60_1470_transcript12067_g1	Unknown (protein for MGC:79055) [Xenopus laevis]	171.27	163.01	158.68	150.63	152.3	181.99	169.9	180.1	170.97	51.05	57.29	36.92	48.36	38.62	48.72	66.29	46.16	61.51	46.57	64.57	38.81	47.13	42.14	39.57	62.26	60.45
dani_f9p60_4426_transcript569_g1	PREDICTED: ras-related protein Rab-10 [Latimeria chalumnae]	114.69	130.66	115.05	111.39	125.83	112.07	125.51	130.82	134.52	86.62	71.37	50.82	78.69	53.75	76.85	105.32	73.82	83.46	79.47	80.06	51.69	64.59	57.87	61.59	84.28	94.39
dani_f4p60_1154_transcript29053_g2	ras-related protein Rab-11B [Gallus gallus]	189.54	190.24	182.39	197.04	206.59	205.35	179.61	203.44	213.47	26.87	33.72	31.93	32.95	23.74	38.94	40.75	37.51	58.45	25.62	36.45	24.76	30.77	29.6	32.16	41.45	39.85
dani_f2p18_1197_transcript28842_g1	PREDICTED: sorting nexin-3 [Protobothrops mucrosquamatus]	148.18	153.39	163.16	156.81	127.61	169.52	136.94	144.57	137.29	57.94	61.46	54.78	64.45	50.15	65.77	77.12	57.36	51.12	58.07	62.74	51.32	55.6	57.23	55.62	68.51	63.83
dani_f2p60_525_transcript30584_g1	.	61.42	47.69	39.3	49.53	42.34	34.83	45.03	25.52	44.54	295.57	163.18	72.82	137.97	86.95	42.9	50.12	81.75	62.56	240.46	158.09	124.97	121.86	87.27	41.51	50.44	141.61
dani_f3p21_3083_transcript19550_g1	PREDICTED: rho GDP-dissociation inhibitor 1 isoform X1 [Calypte anna]	106.23	87.12	90.5	83.1	104.18	86.07	102.34	108.2	102.62	107.37	96.3	65.29	104.82	47.17	96.26	123.21	79.22	55.25	97.42	109.25	69.64	59.84	63.58	77.27	105.82	116.56
dani_f9p60_738_transcript13979_g1	NADH dehydrogenase [ubiquinone] 1 alpha subcomplex subunit 8 isoform 1 [Gallus gallus]	154.59	143.68	121.99	191.26	135.31	143.24	176.86	139.03	101.27	78.25	70.09	41.98	67.07	51.82	50.59	60.85	49.75	100.18	60.14	66.11	47.48	81.16	51.46	42.86	54.4	62.53
dani_f25p60_807_transcript13745_g1	.	24.12	42.95	60.87	53	122.97	39.34	71.82	80.98	77.35	30.41	40.61	109.93	90.73	9.99	106.31	33.59	127.43	58.36	69.92	176.08	153.76	159.53	37.12	259.43	234.07	69.72
dani_f2p28_3950_transcript16851_g1	LINE-1 reverse transcriptase-like protein [Bos mutus]	4.56	5.41	3.49	3.46	3.19	3.09	5.21	4.47	7.12	177.26	141.05	114.38	115.86	40.41	164.62	174.52	119.28	39.6	208.12	163.69	145.76	78.2	65.82	141.18	187.39	221.39
dani_f11p60_1498_transcript27947_g1	unnamed protein product [Oncorhynchus mykiss]	183.35	197.01	208.03	149.13	185.44	188.28	192.34	212.33	198.39	29.96	30.58	26.76	41.44	18.18	38.86	47.25	28.82	67.41	35.17	32.5	26.32	52.03	21.91	34.62	44.95	38.29
dani_f2p24_1906_transcript10616_g1	PREDICTED: beta-synuclein [Anolis carolinensis]	271.21	242.6	222.56	216.63	246.24	232.12	280.31	301.47	282.49	0.04	0	0	0	0	0	0	5.68	15.58	0	0.83	0.24	3	1.09	0.13	0.77	0.12
dani_f3p60_534_transcript14485_g1	PREDICTED: NADH dehydrogenase [ubiquinone] 1 beta subcomplex subunit 3 [Struthio camelus australis]	104.99	161.61	131.11	132.46	129.94	134.76	107.16	120.95	138.69	77.63	67.7	51.07	73.01	56.45	55.97	64.27	53.25	133.04	71.43	71.82	65.25	78.98	50.17	55.59	66.44	65.29
dani_f21p60_826_transcript13711_g1	PREDICTED: sarcolipin [Pelodiscus sinensis]	1.53	1.58	0.31	0.52	2.65	0.88	1.27	0.51	2.17	14.08	59.51	14.15	47.14	6.24	7.7	5.67	3.58	543.07	83.26	95.95	138.53	574.62	135.24	101.31	263.14	214.1
dani_f2p36_2182_transcript9003_g1	cannabinoid receptor interacting protein 1 [Xenopus laevis]	260.36	257.87	228.68	216.07	241.16	256.69	242.21	272.08	286.26	1.15	1.61	3.05	1.91	1.94	2.92	2.36	10.05	18.49	0.98	1.29	1.04	3.57	1.15	0.88	1.87	1.41
dani_f13p60_2875_transcript4712_g1	PREDICTED: ELMO domain-containing protein 1 isoform X3 [Alligator mississippiensis]	264.78	300.55	261.77	191.4	276.48	229.23	240.82	262.52	267.69	0.29	0.14	0	0.08	0	0.1	0	4.82	11.55	0.13	0.49	0.05	2.73	0.31	0.3	0.23	0.11
dani_f4p60_785_transcript13854_g1	PREDICTED: LOW QUALITY PROTEIN: transmembrane protein 160 [Chrysemys picta bellii]	213.51	191.04	229.16	171.33	156.41	202.84	170.97	190.9	203.44	34.4	33.2	30.14	30.26	22.58	28.23	39.26	36.03	38.47	33.89	36.59	28.76	32.4	33.22	41.67	41.69	38.16
dani_f4p60_2138_transcript9137_g1	neurofilament light polypeptide [Rattus norvegicus]	127.34	318.37	117.9	316.2	434.65	200.16	274.13	176.83	141.23	1.54	2.21	1.93	1.24	2.11	0.52	0.36	3.42	148.39	2.32	8.96	6.81	2.68	6.98	1.8	5.08	1.12
dani_f2p60_979_transcript13436_g1	.	116.57	245.67	74.34	122.52	158.62	111.84	112.24	69.39	72.14	113.71	36.06	69.45	101.71	70.26	71.34	49.1	56.54	73.54	115.35	50.5	69.18	94.95	67.87	82.07	48.13	44.62
dani_f3p34_2298_transcript24488_g1	T-complex protein 1 subunit theta [Gallus gallus]	172.73	159.96	171.77	162.79	155.84	194.22	172.98	173.54	180.77	58.18	48.21	27.35	53.79	49.16	38.84	55.5	48.06	23.41	56.4	52.49	28.7	45.82	44.36	34.94	41.08	46.08
dani_f2p34_1720_transcript27374_g1	PREDICTED: cellular nucleic acid-binding protein isoform X6 [Heterocephalus glaber]	100.19	132.3	104.86	98.56	114.47	106.66	102.89	107.97	131.99	91.42	75.66	52.88	88.54	45.64	69.85	88.02	72.64	81.43	89.98	76.07	62.46	102.5	57.7	62.67	88.33	82.11
dani_f2p60_540_transcript30554_g1	.	94.21	85.9	96.49	69.91	73.39	62.33	55.61	52.47	71.43	100.57	139.87	66.4	74.22	240.42	73.85	56.05	70.93	76.18	77.03	115.98	51.49	71.16	212.13	72.15	76.36	50.34
dani_f15p60_1021_transcript29338_g1	PREDICTED: superoxide dismutase [Mn], mitochondrial [Sarcophilus harrisii]	116.22	153.77	124.06	146.78	133.17	126.56	126.72	130.7	117.24	77.26	68.48	53.65	67.71	65.28	41.75	56.96	54.05	103.53	81.48	74.12	60.16	78.52	55.66	46.87	56.92	60.34
dani_f2p46_2348_transcript7791_g1	eukaryotic translation initiation factor 3 subunit L [Xenopus tropicalis]	104.12	103.16	88.19	87.06	90.76	84.03	98.54	96.3	99.67	107.54	93.52	67.63	79.69	64.08	93.42	96.19	120.24	77.2	92	94.5	55.18	61.45	69.69	80.4	86.98	85.36
dani_f26p60_3168_transcript3033_g1	PREDICTED: thioredoxin-interacting protein [Xenopus tropicalis]	50.72	26.83	48.56	43.37	47.06	65.48	65.43	60.11	44.54	55.02	130.23	59.13	75.64	96.56	130.01	183.39	125.56	134.87	58.96	116.23	49.21	68.96	164.28	102.29	132.78	135.01
dani_f2p53_2577_transcript22848_g1	PREDICTED: 14-3-3 protein zeta/delta [Calypte anna]	137.57	139.38	141.42	126.69	132.91	157.5	136.32	150.99	142.17	85.87	45.41	49.58	79.34	30.16	64.36	82.97	50.71	28.26	79.18	44.78	53.54	77.83	34.4	61.84	72.35	61.75
dani_f2p60_851_transcript29758_g2	40S ribosomal protein S14-like [Scleropages formosus]	72.17	64.21	24.95	55.97	58.5	98.72	85.69	57.32	105.11	94	16.87	76.19	80.87	135.83	140.45	98.01	162.41	60.29	89.57	19.27	81.09	94.34	116.68	134.45	88.95	148.42
dani_f35p60_2485_transcript7062_g1	PREDICTED: dolichyl-diphosphooligosaccharide--protein glycosyltransferase subunit 1 [Calidris pugnax]	84.63	98.86	85.12	89.49	89.95	90.91	89.92	93.52	91.22	108.93	101.4	72.21	87.73	88.35	81.56	106.2	79.04	56.29	99.55	110.12	62.7	61.99	95.94	66.09	84.21	84.16
dani_f2p37_1660_transcript27533_g1	Darmin protein, partial [Xenopus laevis]	67.86	419.83	359.09	522.36	87.92	326.83	216.38	70.59	183.32	0	0	0	0.05	0	0.04	0	1.1	0.19	0	0	0.04	0.96	0.09	0.05	0	0.11
dani_f3p60_716_transcript30131_g1	39S ribosomal protein L22, mitochondrial precursor [Xenopus tropicalis]	113.63	101.47	116.07	112.6	86.63	100.39	87.64	96.9	95.37	80.22	77.21	73.9	74.98	105.03	62.35	77.25	79.8	83.37	78.94	86.51	69.18	74.58	99.97	71.23	74.13	76.92
dani_f3p34_2921_transcript20836_g1	PREDICTED: ras-related protein Rab-14 isoform X1 [Ursus maritimus]	174.66	181	170.34	160.86	188.12	182.67	185.82	198.08	213.29	33.65	36.32	23.68	40.14	15.97	37.58	49.99	33	46	32.7	38.56	25.06	34.49	24.38	30.26	45.12	50.12
dani_f8p60_683_transcript30207_g1	PREDICTED: transmembrane protein 14A-like [Chelonia mydas]	101.27	83.62	98.54	80.82	63.98	90.33	75.79	76.51	86.12	95.15	89.92	79.7	101.03	69.95	93.9	112.14	92.27	58.96	98.28	104.36	80.34	78.85	69.18	67.42	94.06	106.61
dani_f2p9_4857_transcript15663_g1	transposase [Acipenser fulvescens]	4.79	6.11	4.22	4.11	4.81	4	4.71	4.79	5.94	106.05	143.86	148.67	45.2	150.06	182.29	87.81	205.66	9.51	121.32	172.22	138.35	36.87	209.49	206.41	113.19	127.58
dani_f4p19_2165_transcript25634_g1	PREDICTED: microtubule-associated protein RP/EB family member 1 [Elephantulus edwardii]	149.54	167.02	157.75	151.32	159.77	149.07	166.58	171.2	173.61	46.36	46.02	41.46	45.15	27.16	55.21	68.21	44.36	52.34	44.67	48.71	38.02	44.14	36.48	47.29	57.47	56.62
dani_f2p60_810_transcript13760_g1	PREDICTED: retinol-binding protein 4 [Opisthocomus hoazin]	15.74	73.43	25.38	50.6	15.85	34.73	33	6.56	46.68	89.5	88.15	153.04	97.51	83.4	87.49	60.19	75.45	143.76	112.35	135.52	135.33	198.62	93.75	93.41	207.59	88.06
dani_f2p22_2753_transcript22034_g1	heat shock protein 70 [Pelophylax lessonae]	2.87	3.26	2.99	3	3.34	4.24	2.64	3.34	1.64	320.83	309.44	151.93	270.91	217.23	86.61	28.13	104.22	7.32	82.44	138.85	67.53	110.07	160.05	26.25	62.64	68.7
dani_f168p60_2656_transcript5239_g1	Chain A, Crystal Structure Of Rat Profilin 2a	73.82	43.69	70.82	53.48	66.15	65.14	72.2	65.88	60.38	74.53	104.41	55.98	117.11	85.81	118.46	159.35	108.33	76.07	78.14	120.77	55.1	93.44	89.3	91.32	120.69	118.84
dani_f7p60_1254_transcript28805_g1	PREDICTED: LOW QUALITY PROTEIN: 26S proteasome non-ATPase regulatory subunit 8 [Ovis aries]	123.19	158.71	132.39	146.38	155.97	156.44	159.19	173.67	163.72	67.48	42.25	42.48	70.2	27.73	52.59	68.46	43.22	39.24	54.65	45.61	44.12	62.8	32.8	52.67	63.8	57.96
dani_f6p60_2495_transcript23262_g2	splicing factor U2AF 65 kDa subunit isoform 1 [Xenopus tropicalis]	177.43	164.77	166.41	150.3	154.34	147.83	174.74	186.4	174.68	40.13	61.1	32.34	37.75	47.39	53.76	57.82	41.93	57.79	31.18	69.27	20.12	16.62	58.77	28.84	48.67	36.72
dani_f5p55_3650_transcript17415_g1	PREDICTED: interleukin enhancer-binding factor 3 isoform X8 [Monodelphis domestica]	168	179.95	164.61	148.14	187.56	125.55	177.31	202.66	193.68	44.33	41.34	37.34	54.36	19.31	51.34	63.29	45.63	27.22	41.77	44.6	27.63	37.71	28.78	35.54	46.7	42.1
dani_f4p47_3639_transcript17405_g1	PREDICTED: ES1 protein homolog, mitochondrial-like [Chelonia mydas]	0.61	1.26	0.75	1.01	0.99	2.05	0.15	1.16	1.15	149.18	46.52	50.34	121.54	143.32	159.37	298.64	383.67	22.99	82.33	34.12	48.17	59.16	169.35	85.34	162.92	201.88
dani_f7p60_1295_transcript28616_g1	PREDICTED: LOW QUALITY PROTEIN: selenoprotein W [Ornithorhynchus anatinus]	82.36	77.75	87.2	83.58	78.94	81.77	66.09	72.99	78.17	145.67	88.19	51.08	168.83	35.45	63.32	110.54	61.1	42.04	132.3	99.15	78.68	120.36	35.87	50.14	106.77	125.71
dani_f2p47_1010_transcript29375_g1	PREDICTED: enoyl-CoA hydratase, mitochondrial-like [Chelonia mydas]	85.05	92.13	77.38	77.54	79.89	78.76	74.61	73.94	95.6	97.46	98.95	69.96	88.16	78.64	81.19	90.44	86.52	108.52	93.19	98.1	67.26	76.47	84.82	78.48	98.94	90.25
dani_f2p60_613_transcript30363_g1	PREDICTED: UPF0562 protein C7orf55 homolog [Leptonychotes weddellii]	127.23	135.92	105.08	117.8	104.37	116.16	110.73	111.83	126.39	73.12	70.98	43.46	64.82	80.61	56.38	70.66	78.61	109.65	64.12	67.5	55.35	59.6	71.73	56.99	66.19	71.31
dani_f3p60_1085_transcript13084_g1	PREDICTED: mitochondrial import receptor subunit TOM20 homolog, partial [Camelus ferus]	145.59	161.24	150.16	150.93	153.57	155.64	154.98	159.81	167.24	47.56	40.68	36.03	61.13	33.5	54.48	71.53	42.26	44.9	50.56	48.75	34.52	54.84	33.73	44.05	57.76	59.11
dani_f2p28_3710_transcript17249_g1	PREDICTED: matrin-3 isoform X1 [Apteryx australis mantelli]	209.74	195.73	223.62	202.71	185.93	196.56	174.15	205.89	174.11	22.72	27.72	18.93	31.1	18.72	26.71	41.33	26.01	29.89	23.78	32.92	16.48	26.67	22.03	19.52	33.29	26.91
dani_f2p40_993_transcript29485_g1	PREDICTED: S-formylglutathione hydrolase isoform X1 [Phaethon lepturus]	174.21	165.26	177.34	171.59	162.91	181.04	158.36	161.75	153.34	40.67	46.55	29.76	48.61	30.23	33.84	49.6	33.93	80.35	40.87	50.44	30.94	55.87	25.52	23.03	42.15	41.8
dani_f3p60_1369_transcript28473_g1	fibroblast growth factor-binding protein 3 [Xenopus tropicalis]	164.23	207.98	160.28	180	228.43	142.41	246.28	251.15	217.3	35.26	22.53	29.8	10.2	8.76	40.48	67.7	31.96	21.73	28.25	18.6	16.91	7.78	8.05	29.99	14.6	15.8
dani_f37p60_2523_transcript23124_g1	PREDICTED: ATP-dependent RNA helicase DDX1 [Charadrius vociferus]	203.21	205.63	204.8	214.15	188.73	210.51	179.1	183.05	164.49	30.15	26.75	20.85	31.78	16.16	28.68	39.25	26.57	31.28	27.11	29.87	21	27.89	18.04	19.95	30.51	26.93
dani_f51p60_2955_transcript20216_g1	Chain A, Crystal Structure Of Rat Profilin 2a	296.17	176.3	292.41	179.43	240.52	237.23	219.63	238.46	191.27	2.94	6.74	4.62	7.45	4.84	4.17	8.76	6.5	35.81	3.29	7.42	3.19	13.7	5.55	3.75	7.69	5.49
dani_f5p60_2217_transcript8654_g1	microtubule-associated protein 1 light chain 3 beta [Ctenopharyngodon idella]	208.46	159.13	182.82	207.83	142.94	194.48	182.69	164.56	159.05	27.85	34.41	28.04	29.18	26.04	45.95	41.33	37.16	60.64	27.84	33.27	25.02	32.51	29.74	35.13	40.66	44.28
dani_f3p46_2223_transcript8677_g1	PREDICTED: heterogeneous nuclear ribonucleoprotein U, partial [Ornithorhynchus anatinus]	103.69	127.37	85.81	112.03	108.79	90.08	114.45	106.07	143.37	74.66	74.78	64.66	84.9	38.34	89.04	97.28	72.35	54.64	67.27	75.12	55.08	65.17	50.38	68.85	89.43	83.25
dani_f5p60_1390_transcript12259_g1	PREDICTED: BRCA2 and CDKN1A-interacting protein isoform X3 [Chrysemys picta bellii]	97.67	105.28	107.06	104.7	102.03	105.58	112.66	109.94	105.89	83.53	61.22	56.68	106.46	37.11	81.43	111.46	54.51	75.8	76.71	64.87	58.57	94.21	40.59	67.07	95.41	78.22
dani_f2p60_1459_transcript28177_g2	.	0.14	0.07	0.19	0	0.05	0	0	0.06	0	41.34	117.65	189.82	42.61	36.48	182.28	124.14	96.62	2.38	122.9	99.11	183.3	88.55	114.15	318.86	251.58	177.48
dani_f20p60_2040_transcript9799_g1	cytidylate kinase, partial [Xenopus tropicalis]	147.41	157.66	166.29	179.86	164.51	144.06	164.75	179.15	164.13	45.61	38.17	30.81	51.21	20.82	53.71	79.63	33.71	26.07	40.23	42.26	28.13	40.35	27.23	43.09	63.21	57.22
dani_f6p60_958_transcript29571_g1	Lysozyme g [Osmerus mordax]	28.47	18.79	14.41	15.57	18.88	16.65	11.71	17.96	26.6	132.26	102.83	84.63	149.49	114.14	96.9	163.36	158.04	75.64	125.06	107.15	81.86	110.91	104.59	96.05	141.36	173.04
dani_f2p60_641_transcript30278_g1	PREDICTED: 28S ribosomal protein S18c, mitochondrial isoform X1 [Chrysemys picta bellii]	125.54	110.81	135.97	124.48	114.59	138.08	112.27	123.39	129.12	74.36	62.36	54.18	85.42	61.52	56.57	70.36	55.88	57.19	63.38	66.12	54.77	67.63	46.67	51.26	69.95	64.89
dani_f2p39_1570_transcript27853_g1	PREDICTED: microtubule-associated protein 4 isoform X2 [Chrysemys picta bellii]	206.46	243.59	205.38	230.25	228.68	218.47	219.85	244.89	239.87	0.6	5.2	2.32	4.12	0.88	0.92	0.39	4.97	71.49	3.24	4.34	4.93	16.53	4.3	2.19	5.68	3.12
dani_f4p60_576_transcript14354_g2	PREDICTED: LYR motif-containing protein 4 [Pteropus vampyrus]	196.98	173.81	204.98	156.23	122.62	169.47	109.46	134.37	134.48	50.61	49.2	32.34	43.93	39.98	38.45	46.96	40.11	64.88	43.75	64.08	34.86	50.33	35.43	38.3	40.87	55.42
dani_f8p60_1183_transcript28977_g1	PREDICTED: prefoldin subunit 6-like isoform X1 [Python bivittatus]	151.18	125.92	135.39	128.06	124.91	133.41	123.7	122.78	136.08	68.54	52.04	39.4	61.62	37.74	52.53	60.96	55.55	76.9	62.08	59.14	51.75	74.39	51.8	57.4	61.47	66.18
dani_f9p60_1292_transcript28657_g1	NADH dehydrogenase [ubiquinone] 1 alpha subcomplex subunit 9, mitochondrial [Xenopus tropicalis]	188.03	165.45	202.5	198.97	171.46	201.26	155.91	175.1	152.03	19.12	30.38	21.21	33.22	18.48	23.77	28.14	19.72	120.19	20.85	34.1	22.4	54.4	24.03	22.68	33.24	32.72
dani_f10p60_982_transcript29462_g1	Selk protein [Xenopus laevis]	195.25	162.8	166.46	173.03	128.75	212.61	154.7	153.11	165.69	41.24	41.87	25.53	41.58	26.29	37.64	41.73	34.04	38.7	44.4	49.85	30.11	36.89	32.55	32.68	42.45	48.81
dani_f3p26_4588_transcript15966_g1	PREDICTED: synaptotagmin-1 isoform X2 [Xenopus tropicalis]	243.96	237.52	240.9	200.97	224.84	246.92	223.04	253.17	267.1	0.08	0.12	0.15	0.1	0.16	0.11	0.14	5.33	4.63	0.07	0.2	0.08	3.16	0.24	0.15	0.32	0.26
dani_f7p60_1425_transcript12192_g1	PREDICTED: EKC/KEOPS complex subunit LAGE3 [Chrysemys picta bellii]	39.6	50.14	75.64	73.03	40.53	73.29	35.53	77.32	87.46	48.98	161.52	63.45	29.55	148.66	56.68	108.01	203.31	24.55	44.36	171	49.36	22.4	155.76	68.69	109.73	133.49
dani_f15p60_534_transcript30341_g1	PREDICTED: beta-microseminoprotein E1-like [Callithrix jacchus]	0	0.37	0	0	0.27	0.34	0	0	0	287.91	52.45	249.1	23.8	214.6	120.53	121.71	139.62	3.24	274.69	50.29	153.45	25.73	156.39	89.37	99.52	88.1
dani_f9p60_1428_transcript28248_g1	Unknown (protein for MGC:145082) [Xenopus tropicalis]	87.65	103.7	87.81	81	82.76	82.45	81.8	92.62	98.45	95.29	82.49	63.62	81.95	95.73	65.39	87.3	81.56	71.35	86.03	89.22	59.53	68.32	99.9	64.3	77.2	81.76
dani_f7p60_1809_transcript10664_g1	V-type proton ATPase subunit C 1 [Xenopus tropicalis]	257.06	232.71	235.21	240.7	206.87	264.65	185.95	212.31	217.86	4.79	5.14	3.2	4.71	2.61	4.59	5.83	7.29	12.08	4.81	8.17	4.22	7.01	4.95	3.91	4.5	5.76
dani_f3p39_1568_transcript11638_g1	PREDICTED: pancreatic secretory granule membrane major glycoprotein GP2-like [Xenopus tropicalis]	0	0.64	1.4	1.05	0	1.39	0	0	0.2	274	341.53	79.26	132.61	99.13	26.59	46.35	32.48	51.89	254.27	335.73	139.33	73.09	84.22	18.76	52.76	98.57
dani_f8p60_1692_transcript11301_g1	PREDICTED: TSC22 domain family protein 1 isoform X3 [Tarsius syrichta]	195.71	218.66	192.52	196.81	191.41	231.14	179.43	199.76	232.87	12.93	17.22	12.82	13.07	8.52	17.98	18.74	21.51	51.79	14.01	16.66	10.53	19.29	14.92	14.3	18.19	19.72
dani_f2p60_659_transcript14121_g1	PREDICTED: 39S ribosomal protein L42, mitochondrial [Chelonia mydas]	143.93	122.37	137.83	117.42	104	121.72	105.23	105.3	109.23	69.96	64.46	40.8	83.36	59.74	51.8	67.92	49.68	83.01	70.68	65.98	56.68	77.17	52.87	44.68	65.34	64.65
dani_f5p60_645_transcript14158_g1	PREDICTED: protein dpy-30 homolog [Pelodiscus sinensis]	199.59	155.09	211.75	195.34	128.58	213.66	146.01	183.14	158.52	38.79	37.6	29.37	29.83	35.02	21.97	39.38	19.91	36.53	34.38	38.11	29.46	34.58	31.16	22.42	33.98	30.88
dani_f7p60_624_transcript14232_g1	PREDICTED: U6 snRNA-associated Sm-like protein LSm6 [Tinamus guttatus]	215.19	157.22	208.89	174.06	146.93	196.41	143.18	152.24	156.36	34.76	38.32	28.99	40.64	24	30.41	44.79	27.33	35.4	37.58	43.45	28.5	30.9	27.98	29.3	42.89	38.61
dani_f26p60_2161_transcript9101_g1	PREDICTED: DBIRD complex subunit ZNF326 isoform X3 [Dasypus novemcinctus]	203.65	196.55	190.61	198.5	196.2	194.31	223.45	229.04	205.24	16.95	15.7	12.88	19.14	4.99	24.86	28.17	15.15	17.3	14.87	16.75	13.78	19.5	9.84	17.73	23.91	20.32
dani_f37p60_4290_transcript16042_g1	protein NDRG2 [Xenopus tropicalis]	154.13	167.13	130.47	137.73	155.18	137.56	164.46	149.7	175.62	46.75	49.16	25.21	48.33	25.41	48.48	54.79	49.31	62.99	45.6	47.48	27.58	37.81	39.41	41.55	51.37	54.99
dani_f3p60_1816_transcript10708_g1	PREDICTED: 26S protease regulatory subunit 6A isoform X1 [Cricetulus griseus]	103.49	114.61	108.43	99.68	110.02	105.83	111.62	122.09	127.9	72.64	66.29	46.87	66.14	67.91	59.65	74.59	65.11	70.04	69.18	80.88	49.26	62.89	75.78	56.14	68.44	72.6
dani_f15p60_2208_transcript25075_g1	RecName: Full=Keratin, type II cytoskeletal 8; AltName: Full=Cytokeratin-8; Short=CK-8; AltName: Full=Keratin-8; Short=K8	49.01	93.39	88.46	106.9	95.63	89.84	105.26	84.12	67.91	39.73	45.42	47.01	31.34	64.43	52.92	39.13	66.75	207.49	61.27	91.55	47.6	27.73	125.77	101.86	158.16	127.53
dani_f6p60_1658_transcript11287_g1	PREDICTED: neuroserpin [Chrysemys picta bellii]	229.01	246.6	225.32	234.28	226.73	230.8	190.52	204.23	187.2	6.43	8.86	6.97	8.25	4.72	9.9	8.91	11.03	21.6	5.8	8.1	5.04	10.5	4.83	5.72	6.68	7.45
dani_f2p60_1735_transcript11106_g1	PREDICTED: protein TFG [Tinamus guttatus]	90.84	87.81	83.79	70.55	83.61	80.87	94.11	90.66	95.52	111.32	101.73	56.42	81.57	67.8	82.44	94.84	92.27	64.57	92.66	98.97	48.33	49.64	69.94	50.44	75.81	91.45
dani_f12p60_2141_transcript25484_g1	PREDICTED: serine/arginine-rich splicing factor 6 isoform X1 [Latimeria chalumnae]	200.43	166.34	203.73	182.42	162.9	212.1	165.86	186.56	180.47	17.57	32.51	21.32	26.77	17.96	22.35	40.07	24.3	40.72	19.41	30.44	15.45	24.13	27.35	18.98	33.01	24.16
dani_f6p60_3701_transcript1558_g1	PREDICTED: periostin isoform X3 [Struthio camelus australis]	3.82	5.7	6.98	5.19	7.05	4.61	7.12	4.4	3.52	159.36	164	307.41	144.72	112.69	173.41	143.15	151.62	68.26	118.53	115.54	90.06	93.83	38.59	56.05	54.13	56.73
dani_f62p60_3219_transcript2977_g1	PREDICTED: serine/threonine-protein phosphatase 2B catalytic subunit alpha isoform isoform X1 [Monodelphis domestica]	155.95	199.18	174.29	154.29	175.63	168.63	157.27	184.53	197.83	30.2	30.47	16.24	33.24	13.14	27.21	44.28	27.41	41.61	32.46	33.64	25.47	40.48	26.54	28.7	38.24	36.15
dani_f10p60_1622_transcript11442_g1	NADH dehydrogenase [ubiquinone] 1 alpha subcomplex subunit 10, mitochondrial [Xenopus tropicalis]	83.7	121.07	95.56	107.71	134.87	76.7	105.3	103.27	109.83	62.54	54.2	50.41	85.1	40.5	62.2	76.49	65.75	114.44	62.81	57.3	51.13	100.75	49.77	62.26	74.15	79.21
dani_f58p60_1555_transcript27403_g1	Psmc2 protein [Xenopus laevis]	115.5	119.97	117.08	110.39	118.71	133.92	121.61	131.82	128.8	74.42	62.04	48.48	67.17	50.52	46.9	71.31	52.69	47.72	71.53	66.79	44.66	67.37	48.16	44.91	59.39	63.16
dani_f2p9_2966_transcript20600_g1	serine incorporator 1 precursor [Xenopus tropicalis]	223.18	229.62	157	179.76	189.27	199.06	189.46	209.87	256.06	17.21	11.87	11.08	11.43	8.03	13.52	16.49	19.34	34.74	14.41	12.57	9.49	12.98	12	10.73	13.87	20.32
dani_f2p56_919_transcript13501_g1	PREDICTED: elongation factor 1-delta isoform X4 [Ochotona princeps]	87.46	78.92	58.03	66.53	86.01	30.6	43.93	48.71	50.97	126.93	69.76	101.36	177.53	37.69	69.94	96.62	66.22	81.14	141.74	72.94	99.3	155.79	31.27	55.88	71.87	74.22
dani_f6p60_3330_transcript18597_g1	Eukaryotic translation initiation factor 1A, X-chromosomal, partial [Bos mutus]	115.74	137.2	140.88	168.26	139.33	169.44	131.08	130.59	148.8	49.41	47.23	39.02	48.4	36.78	43.35	53.42	45.51	54.88	47.58	53.78	39.22	53.68	45.8	35.65	54.08	51.77
dani_f9p60_821_transcript13756_g1	heat shock protein family B (small) member 1 [Xenopus laevis]	10.19	5.26	11.06	9.63	12.22	21.59	12.92	9.99	18.34	15.61	147.94	35.58	54.4	24.14	10.73	5.84	5.35	589.55	85.15	112.06	89.24	250.27	185.35	95.1	125.18	137.1
dani_f4p60_996_transcript13327_g1	putative protein BRICK1 [Scleropages formosus]	182.99	121.83	131.91	111.92	124.37	116.58	158.62	127.89	132.17	51.05	57.22	33.88	46.17	41.99	70.08	55.5	51.69	70.76	51.05	61	31.63	33.92	50.22	46.69	58.5	57.71
dani_f7p60_1856_transcript10606_g1	PREDICTED: ribonuclease kappa [Alligator mississippiensis]	170.26	216.58	201.8	174.08	206.68	208.13	182.87	188.8	215.07	18.88	26.35	13.41	16.3	13.12	20.63	21.3	17.02	25.14	19.37	32.07	12.5	10.35	16.33	12.06	17.57	18.94
dani_f3p60_2531_transcript6768_g1	PREDICTED: kinesin light chain 1 isoform X2 [Sarcophilus harrisii]	210.4	255.8	212.95	207.47	233.7	205.06	207.5	249.35	259.23	0.03	0.16	0.03	0.21	0.06	0	0.04	2.61	24.14	0.06	1.09	0.98	1.28	0.78	0.22	0.91	0.27
dani_f15p60_1973_transcript10039_g1	PREDICTED: 26S proteasome non-ATPase regulatory subunit 12 [Zonotrichia albicollis]	149.46	153.23	148.41	142.16	152.26	158.67	149.11	164.39	153.14	36.85	38.83	32.58	47.95	32.45	40.61	60.46	38.64	55.78	36.83	46.95	27.56	44.63	36.64	34.33	45.94	44.21
dani_f7p60_1881_transcript26712_g1	PREDICTED: methionine aminopeptidase 2 isoform X1 [Alligator sinensis]	102.62	102.09	105.11	92.98	103.95	114.41	92.34	98	104.13	59.3	63.3	52.44	79.03	59.12	61.49	79.68	67.97	73.85	66.07	77.46	59.28	85.21	66.42	54.92	70.65	79.47
dani_f2p22_1240_transcript28833_g1	translation factor sui1 homolog [Homo sapiens]	218.21	147.89	197.16	159.07	169.36	216.8	157.07	172.53	188.26	15.5	32.29	16.42	19.77	27.43	24.97	28.34	26.88	50.99	16.75	32.69	16.31	25.55	29.71	20.27	28.97	31.92
dani_f3p60_647_transcript14179_g2	PREDICTED: protein CutA [Latimeria chalumnae]	106.23	84.95	100.09	83.81	74.78	72.67	102.17	85.19	91.88	86.27	61.42	67.99	89.14	68.76	82.96	90.67	73.21	76.25	74.77	63.29	64.04	78.65	63	80.84	74.03	69.43
dani_f20p60_2167_transcript9070_g1	aspartyl-tRNA synthetase [Xenopus laevis]	128.58	113.95	138.51	105.92	106.64	134.6	112.38	114.26	120.94	59.47	67.4	36.66	62.39	52.36	53.63	72.74	58.09	84.6	58.7	79.22	32.05	55.41	56.02	44.12	59.15	58.56
dani_f3p27_1187_transcript12912_g1	eukaryotic translation elongation factor 1 epsilon-1 [Sus scrofa]	186.55	212.28	208.43	202.81	189.51	221.47	183.98	193.64	183.53	17.45	15.99	9.5	17.33	14.15	13.71	19.67	14.71	26.63	15.55	18.24	11.09	20.44	13.3	10.29	16.13	20.04
dani_f2p20_3389_transcript18251_g1	stannin [Amazona aestiva]	233.32	215.71	235.08	174.29	212.3	257.25	213.77	224.18	221.5	2.96	4.05	4.1	2.14	1.53	3.35	2.66	7.42	15.22	2.96	2.67	2.63	6.95	2.17	2.28	3.71	2.14
dani_f32p60_1409_transcript28386_g1	PREDICTED: myosin light chain 3 [Tinamus guttatus]	1.51	1.47	1.12	1.63	9.11	1.79	1.34	1.08	1.55	25.95	205.03	44.92	156.21	47.56	20.23	9.33	1.89	583.1	50.43	51.29	83.97	353.22	143.07	57.56	111.43	87.82
dani_f5p60_1525_transcript11825_g1	PREDICTED: SUMO-conjugating enzyme UBC9 isoform X1 [Haliaeetus leucocephalus]	157.48	163.56	153.53	159.37	149.19	157.63	160	166.16	166.14	38.98	37.31	29.48	37.59	25.95	38.65	47.45	33.99	33.57	37.8	36.96	31.25	37.78	32.34	34.39	42.04	42.58
dani_f17p60_1582_transcript27443_g1	PREDICTED: glycogenin-1 isoform X1 [Python bivittatus]	107.91	70.9	75.13	66.03	126.84	107.9	98.09	90.26	141.75	57.46	75.4	36.41	92.64	57.51	73.62	96.36	89.99	58.26	50.14	77.57	27.22	91.86	42.75	64.15	84.97	88.31
dani_f4p60_2111_transcript25545_g1	PREDICTED: tropomyosin alpha-1 chain isoform X2 [Xenopus tropicalis]	12.05	15.06	25.98	33.73	12.38	28.57	10.68	37.55	32.2	81.12	97.49	152.97	64.55	136.33	72.01	101.84	122.32	54.57	74.26	81.64	123.72	80.78	143.34	99.7	184.36	167.43
dani_f2p42_1981_transcript26188_g1	PREDICTED: vesicle-associated membrane protein-associated protein B/C [Trichechus manatus latirostris]	118.46	132.96	101.06	103.14	112.27	101.8	112.02	118.27	119.45	69.85	60.42	43.35	65.34	42.5	61.64	72.21	59.5	71.25	70.74	60.8	42.28	65.16	51.54	49.99	67.22	71.91
dani_f3p60_617_transcript14284_g1	PDZ and LIM domain 7 [Xenopus laevis]	2.82	3.48	2.65	5.01	3.5	3.23	2.84	5.65	5.08	10.83	148.76	42.31	154.37	15.3	14.64	7.17	3.82	828.15	40.85	43.51	62.39	401.79	62.31	40.16	67	66.7
dani_f3p60_364_transcript14875_g1	unnamed protein product [Oncorhynchus mykiss]	194.72	118.62	207.74	180.35	200.21	176.23	325.16	276.15	131.6	23.8	9.5	0	0	0	0	46.53	0	14.24	4.71	91.2	8.4	7.18	0	0	12.48	14.79
dani_f18p60_1613_transcript27727_g1	PREDICTED: cofilin-1 isoform X2 [Physeter catodon]	65.6	79.5	88.56	93.28	117.69	76.28	118.4	121.55	109.37	63.76	65.93	57.51	65.01	54.02	80.67	112.69	63.94	27.4	72.47	87.19	71.58	68.95	54.81	61.41	82.2	83.6
dani_f23p60_1565_transcript27722_g1	hypothetical protein cypCar_00002141, partial [Cyprinus carpio]	96.93	107.37	107.67	113.3	109.93	106.82	110.86	116.64	115.26	66.07	71.76	53.19	67.66	35.79	73.54	86.02	51.03	76.15	61.86	63.59	38.29	66.36	39.36	53.3	79.51	72.06
dani_f4p40_3850_transcript1268_g1	PREDICTED: neurosecretory protein VGF [Callorhinchus milii]	286.67	205.28	219.02	214.78	191.6	172.63	212	222.53	240.09	1.92	3.43	1.83	3.03	1.11	3.59	6.15	9.02	18.84	2.28	4.62	2.62	4.98	2.53	2.68	5.01	1.86
dani_f17p60_1948_transcript10056_g1	phosphoglycerate dehydrogenase [Alligator mississippiensis]	157.47	176.06	140.62	148.54	135.56	134.42	130.97	144.37	139.93	68.43	41.19	64.11	53.37	20	55.65	78.63	56.02	25.43	40.82	33.28	33.21	41.74	12.39	35.59	43.75	26.41
dani_f9p60_1724_transcript11207_g1	PREDICTED: ubiquitin/ISG15-conjugating enzyme E2 L6 [Chrysemys picta bellii]	128.51	104.42	89.54	79.47	114.02	86.21	104.22	103.9	116.83	80.76	79.03	36	77.9	54.59	78.41	74.65	74.43	60.24	65.56	85.83	35.85	46.77	65.11	54.82	64.57	74.5
dani_f8p60_2837_transcript4959_g1	PREDICTED: dynein light chain 2, cytoplasmic [Physeter catodon]	218.48	224.21	218.12	204.54	221.45	184.83	219.04	235.72	219.59	3.37	2.18	1.86	3.78	1.38	3.17	2.4	6.57	29.75	3.2	3.3	2.63	7.72	1.78	3.23	4.09	4.36
dani_f2p60_1487_transcript11968_g1	MGC80304 protein [Xenopus laevis]	89.42	84.2	105.13	85.41	94.34	96.21	81.91	97.03	111.26	71.93	85.14	48.43	59.71	94.27	57.54	76.21	66.57	77.89	68.4	95.05	50.95	49.76	86.31	52.2	67.31	69.26
dani_f4p60_1172_transcript28992_g1	Epithelial membrane protein 2 [Rana catesbeiana]	12.26	15.03	10.74	14.22	9.01	9.68	12.15	10.72	19.45	177.97	127.59	94.11	129.56	64.87	109.32	137.58	87.22	45.41	155.95	134.95	110.77	112.28	72.12	79.23	127.26	141.86
dani_f2p30_2140_transcript25158_g1	RecName: Full=Nuclease-sensitive element-binding protein 1; AltName: Full=Y-box transcription factor; AltName: Full=Y-box-binding protein 1; Short=YB-1	41.4	34.81	33.92	34.51	33.69	32.89	47.23	44.24	49.16	79.41	73.5	62.96	76.78	49.02	151.1	154.65	169.13	177.4	74.39	89.81	49.26	59.76	52.57	87.25	123.84	136.29
dani_f3p60_2763_transcript21633_g2	NADH dehydrogenase subunit 1 [Andrias davidianus]	132.77	166.23	253.92	304.87	107.26	194.93	172.48	168.5	118.44	26.52	18.9	23.66	13.82	13.98	13.44	27.79	12.92	30.99	28.87	31.21	39.67	28.81	28.7	14.4	26.43	18.84
dani_f13p60_948_transcript29555_g1	biliverdin reductase B [Xenopus laevis]	40.29	48.75	51.74	50.68	77.56	49.66	54.74	57.65	65.87	88.76	70.98	88.91	87.35	52.55	77.85	61.99	97.07	58.29	95.13	124.62	114.34	103.35	57.09	133.82	135.78	72.13
dani_f12p60_1918_transcript26508_g1	PREDICTED: dnaJ homolog subfamily B member 6-like isoform X2 [Chelonia mydas]	210.25	205.74	205.93	200.81	222.78	256.22	184.34	193.24	189.12	6.64	5.94	3.15	17.16	8.91	7.32	10.91	7.37	17.02	5.53	8.98	5.56	11.71	11.56	5.33	8.1	6.78
dani_f11p60_1365_transcript12376_g1	transaldolase 1 [Xenopus laevis]	93.11	100.06	107.73	100.42	105.86	110.18	106.44	121.37	97.89	69.77	59.38	49.55	71.64	40.35	55.94	81.26	50.52	43.87	76.39	91.39	59.31	61.44	45.72	61.9	89.56	64.83
dani_f9p60_1346_transcript28485_g1	PREDICTED: 28 kDa heat- and acid-stable phosphoprotein [Callithrix jacchus]	153.57	156.37	167.01	139.47	149.84	166.44	127.19	147.6	161.05	32.93	43.86	22.15	43.63	21.61	32.69	41.26	29.16	76.21	39.45	46.69	28.25	44.88	31.3	29.9	38.89	36.57
dani_f2p60_1403_transcript28377_g1	PREDICTED: 60S ribosomal protein L7-like 1 [Pelodiscus sinensis]	97.01	112.23	82.25	68.08	47.8	111.4	65.65	75.99	78.92	106.35	80.01	53.1	34.07	132.53	54.68	72.15	61.27	94.76	99.6	89.78	45.09	30.55	137.47	49.66	59.84	65.32
dani_f9p60_2102_transcript9436_g1	PREDICTED: adenylosuccinate lyase [Gekko japonicus]	82.44	71.6	72.79	72.63	67.11	74.92	77.21	78.79	84.54	99.64	72.23	57.11	81.77	63.77	79.52	93.96	98.54	74.63	82.25	73.66	58.5	77.52	62.82	77.18	85.69	84.36
dani_f58p60_3148_transcript2969_g1	PREDICTED: transmembrane 9 superfamily member 2 [Ficedula albicollis]	148.51	135.44	150.48	137.25	127.07	154.35	121.16	131.93	121.76	68.88	71.67	28.39	54.55	25.15	34.33	47.32	29.96	29.44	55.41	72.31	41.74	36.92	33.18	28.63	55.69	62.02
dani_f5p60_1892_transcript10341_g1	MGC64588 protein, partial [Xenopus laevis]	3.79	0.15	0.98	0.29	1.46	0.43	1.72	2.04	0.7	8.02	104.68	30.27	103.54	9.33	9.69	8.05	3.85	1332.12	39.58	22.91	22.09	186.89	36.27	10.07	24.47	32.83
dani_f3p35_3282_transcript2944_g1	PREDICTED: nuclear receptor coactivator 5 isoform X1 [Gallus gallus]	166.08	180.19	157.58	142.29	165.3	141.74	169.74	181.83	185.66	24.98	30.41	20.33	30.29	14.88	38.05	50.84	29.42	32.97	26.78	36.2	17.89	23.79	23.67	25.48	38.42	37.94
dani_f3p51_1848_transcript10562_g1	ATPase, H+ transporting, V0 subunit [Xenopus tropicalis]	197.72	240.51	185.84	196.27	216.14	219.7	201.64	215.23	234.05	5.19	2.78	3.7	3.92	2.26	4.48	3.1	9.2	18.91	5.41	3.39	4.27	4.95	3.08	2.33	4.21	4.3
dani_f2p60_1120_transcript29108_g2	amphiregulin precursor [Xenopus tropicalis]	1.17	0.5	0.86	1.31	1.17	2.34	1.08	1.39	1.06	136.38	179.41	67.04	191.04	79.86	172.52	139.7	93.79	36.42	106.47	178.1	60.82	109.98	97.09	80.75	129.61	122.64
dani_f4p21_3612_transcript1755_g1	sodium/potassium-transporting ATPase subunit alpha-1 [Xenopus laevis]	124.86	125.74	137.32	76.73	144.75	109.22	110.18	120.37	154.38	70.64	70.43	30.27	70.07	38.31	31.07	48.31	57.31	55.57	64.1	78.73	29.22	43.71	41.66	32.37	53.44	70.52
dani_f49p60_2050_transcript25783_g1	PREDICTED: methylmalonate-semialdehyde dehydrogenase [acylating], mitochondrial [Anolis carolinensis]	71.76	76.29	63.72	65.04	73.03	53.84	67.57	62.63	64.74	94.45	90.9	61.04	87.88	96.55	68.05	84.99	81.09	70.66	88.99	102.46	55.99	60.96	115.82	59.97	79.7	86.33
dani_f3p60_944_transcript13457_g1	PREDICTED: myosin light chain 4 [Anolis carolinensis]	148.5	155.12	128.95	129.75	127.99	153.64	132.13	147.02	163.41	10.1	64.7	11.17	30.07	9.97	4.77	2.4	2.68	198.55	15.67	20.73	24.77	87.1	54.92	36.06	75.52	48.03
dani_f3p60_1048_transcript13199_g1	electron transfer flavoprotein subunit beta [Xenopus tropicalis]	100.43	109.86	92.53	99.77	105.67	101.13	104.63	102.25	107.11	57.57	55.18	43.56	78.35	39.7	58.64	74.31	58.01	109.36	53.41	58.33	43.6	74.64	44.08	56.42	88.14	66.11
dani_f7p59_4181_transcript16359_g1	PREDICTED: neuronal membrane glycoprotein M6-b isoform X3 [Ornithorhynchus anatinus]	183.22	174.93	197.93	179.43	234.4	193.6	223.92	223.81	225.72	4.39	8.33	12.67	9.33	2.48	12.93	9.6	11.11	22.21	3.95	4.89	3.87	14.23	2.45	6.38	9.37	5.84
dani_f3p38_2656_transcript22406_g1	gelsolin [Xenopus tropicalis]	48.15	56.49	54.71	57.08	71.95	47.49	62.07	54.48	56.58	100.77	87.18	102.71	83.19	63.98	85.95	120.45	87.64	96.27	91.69	87.37	60.49	78.23	62.55	70.78	105.3	86.73
dani_f3p60_1111_transcript29151_g2	LOC733284 protein [Xenopus laevis]	182.01	160.1	180.56	185.99	158.78	174.25	143.61	150.54	184.42	29.11	26.37	24.65	32.18	16.01	24.82	37.86	27.39	28.85	28.5	23.85	20.24	33.43	18.77	19.77	32.06	32.58
dani_f5p60_1015_transcript13297_g2	PREDICTED: RWD domain-containing protein 1 [Columba livia]	133.32	126.68	136	115.95	119.06	133.89	130.35	124.6	119.83	57.44	47.15	35.5	64.03	34.01	49.1	69.35	45.9	64.11	49.62	49.07	37.33	64.29	33.83	35.7	51.36	48.9
dani_f12p60_3447_transcript2253_g1	5'-3' exoribonuclease 2 [Fukomys damarensis]	150.99	163.02	155.73	149.83	144.5	160.91	155.17	165.32	158.68	29.86	37.5	24.2	34.47	29.47	33.3	46.25	30.34	35.19	31.82	44.66	22.67	29.94	35.39	27.59	40.49	38.37
dani_f19p60_3005_transcript20101_g1	guanine nucleotide-binding protein G(I)/G(S)/G(T) subunit beta-1 [Xenopus laevis]	274.7	194.52	100.18	222.42	182.95	252.65	130.38	119.59	310.58	10.44	10.7	8.89	8	4.94	10.89	13.35	13.68	16.77	10.11	14.17	8.29	9.72	7.66	9.64	11.79	11.66
dani_f12p60_5511_transcript145_g1	eukaryotic translation initiation factor 5a-1 [Ictalurus punctatus]	131.02	150.8	126.38	141.12	124.89	152.64	122.23	130.93	139.71	37.89	42.95	40.74	34.58	36.44	43.03	56.87	50.74	58.36	39.63	48.97	37.25	31.37	46.75	39.41	49.4	52.96
dani_f6p60_796_transcript29931_g1	hypothetical protein Z043_122117 [Scleropages formosus]	81.78	77.14	88.41	75.02	86.09	79.22	69.4	73	73.63	63.51	75.35	49.52	87.12	79.05	69.47	94.8	69.54	61.31	67.32	100.55	59.33	76.32	78.67	69.59	81.92	79.67
dani_f6p60_2071_transcript9372_g1	PREDICTED: alcohol dehydrogenase 4 [Xenopus tropicalis]	27.04	54.92	17.87	37.46	18.98	46.83	19.8	15.25	37.21	175.81	144.17	129.34	110.72	55.7	224.84	175.97	76.92	98.38	85.73	72.08	39.74	39.07	40.26	78.61	66.97	74.38
dani_f4p60_1666_transcript27529_g1	PREDICTED: RING-box protein 2 [Salmo salar]	176.1	155.39	163.2	159.43	144.06	168.69	148.35	147.84	151.93	31.34	38.22	25.03	26	28.51	26.17	36.42	30.85	57.3	34.31	42.02	20.47	31.23	33.94	20.47	31.87	34.34
dani_f3p60_1568_transcript11720_g1	PREDICTED: actin-related protein 2/3 complex subunit 1A-like [Xenopus tropicalis]	0.25	0.06	0.47	0.63	0.14	1.39	0.09	0.1	0	128.31	159.22	72.31	140.13	106.22	130.12	172.25	121.36	27.65	111.25	161.22	72.36	86.87	97.04	91.27	122.81	158.34
dani_f3p37_3389_transcript2450_g1	sequestosome 1 [Xenopus laevis]	65.49	53.43	54.15	49.84	52.86	45.98	50.78	55.94	54.3	131.58	116.34	72.56	94.36	51.23	106.11	100.74	86.31	66.48	91.66	119.52	72.78	58.76	72.16	58.73	98.5	80.3
dani_f3p47_3138_transcript19566_g1	PREDICTED: reticulon-3 isoform X1 [Peromyscus maniculatus bairdii]	168.96	175.56	140.35	138.18	182.15	132.22	175.18	180.72	201.61	26.14	31.26	16.68	28.98	12.19	30.96	37.19	26.07	46.1	26.99	34.88	18.24	18.89	18.44	22.94	34.44	35.45
dani_f4p60_553_transcript30525_g1	PREDICTED: V-type proton ATPase subunit e 1 [Pseudopodoces humilis]	65.45	48.24	58.91	49.05	50.27	50.64	60.99	48.43	50.45	101.82	103.24	81.03	94.19	55.39	86.91	109.91	64.51	75.41	96.67	113.97	75.86	72.11	61.84	72.18	105.79	100.33
dani_f3p60_1141_transcript12978_g2	PREDICTED: protein preY, mitochondrial [Pteropus alecto]	118.13	130.2	119.21	87.19	120.48	110.95	109.99	115.84	128.91	53.78	59.92	31.88	53.51	41.27	55.84	73.42	51.38	84.11	48.9	66.6	26.96	39.73	47.37	41.46	59.34	71.41
dani_f3p60_1541_transcript11742_g1	carbonic anhydrase 2 [Xenopus tropicalis]	160.74	293.13	198.99	218.35	178.07	254.76	180.75	122.35	179.57	6.02	9.2	7.11	7.23	2.94	9.06	3.89	8.63	20.85	9.45	13.02	7.06	11.11	6.26	15.29	17.2	6.49
dani_f2p44_1109_transcript29171_g1	PREDICTED: nuclear transport factor 2 [Clupea harengus]	76.58	79.84	102.52	57.24	110.86	98.55	59.38	48.86	86.19	79.07	75.21	34.48	111.48	65.38	53.35	65.13	58.26	90.83	67.34	90.39	43.46	118.34	68.77	50.92	56.88	97.31
dani_f8p60_1487_transcript11868_g1	newt Id3 [Cynops pyrrhogaster]	151.64	119.2	124.47	120.5	60.63	116.82	141.48	124.07	87.47	41.34	41.1	59.01	29.41	17.74	109.14	89.93	37.99	68.59	45.25	53.89	47.36	19.07	48.74	67.71	75.01	46.17
dani_f7p60_463_transcript30780_g1	PREDICTED: small integral membrane protein 11 [Gekko japonicus]	76.05	42.58	78.07	68.21	70.3	87.64	58.25	62.56	53.84	40.25	82.94	59.3	110.99	57.48	58.35	58.86	32.63	165.68	40.25	72.77	70.64	214.88	55.36	61.31	93.68	69.07
dani_f12p60_878_transcript13649_g1	PREDICTED: serine/arginine-rich splicing factor 7, partial [Fulmarus glacialis]	134.95	147.75	127.07	113.24	100.38	128.49	102.62	126.25	144.82	67.78	52.96	46.09	57.7	45.62	45.64	58.84	46.98	41.65	52.4	50.55	40.71	39.04	39.33	35.95	48.65	45.54
dani_f2p60_722_transcript30084_g2	PREDICTED: protein LBH-like [Anas platyrhynchos]	137.97	112.57	136.5	97.65	116.13	124.78	109.22	134.87	118	75.44	52.26	33.79	67.44	50.77	39.63	55.74	33.39	28.98	65.45	60.19	59.05	48.54	44.85	26.15	61.76	47.36
dani_f7p60_2719_transcript5805_g1	Hydroxymethylglutaryl-CoA synthase, cytoplasmic, partial [Cariama cristata]	140.14	219.87	168.63	237.94	212.3	173.73	208.83	215.07	209.68	5.67	6.15	6.52	16.32	3.8	8.21	10.69	8.05	17.08	4.72	6	7.48	14.09	5.48	7.43	13.73	10.84
dani_f4p60_603_transcript14272_g1	Transmembrane protein 14C [Ophiophagus hannah]	114.34	149.63	162.63	164.53	128.17	160.81	140.94	140.29	137.29	33.19	39.78	33.71	44.93	21.62	48.42	45.31	25.75	39.53	31.5	42.21	38.35	38.36	23.57	44.86	49.55	38.04
dani_f131p60_3335_transcript2566_g1	PREDICTED: SURP and G-patch domain-containing protein 2 [Egretta garzetta]	158.46	161.55	138.06	128.25	155.74	138.26	157.84	173.1	155.22	36.43	34.85	21.91	43.15	19.74	35.16	43.69	26.55	44.26	36.92	39.32	24.56	35.25	24.37	26.06	41.09	35.89
dani_f2p42_2918_transcript4570_g1	prion protein precursor [Xenopus laevis]	221.63	205.22	171.44	169.66	182.29	178.35	188.66	205.45	239.02	5.96	14.2	5.27	4.04	5.94	13.92	9.5	11.36	35.61	4.91	14.06	3.92	5.65	10.7	6.95	9.49	10.15
dani_f7p60_6021_transcript71_g1	myosin, heavy chain 7, cardiac muscle, beta [Xenopus tropicalis]	0.15	1.21	0.21	0.81	1.21	2.52	0.73	0.18	1.76	15.64	86.37	24.49	65.22	16.16	15.88	1.9	0.67	285.96	69.45	64.89	93.55	533.83	230.52	77.95	171.82	166.72
dani_f9p60_1565_transcript11708_g1	PREDICTED: tumor susceptibility gene 101 protein [Chrysemys picta bellii]	169.98	163.72	166.4	157.17	142.58	172.28	154.34	167.35	164.96	25.99	37.78	18.48	29.99	24.51	25.35	31.28	20.07	35.56	23.67	42.72	23	22.03	27.98	19.26	31.58	30.36
dani_f3p60_2340_transcript24244_g1	PREDICTED: DNA damage-inducible transcript 4 protein [Alligator mississippiensis]	105.89	31.94	91.75	52.28	80.92	130.57	141.2	107.77	106.36	24.94	76.33	20.85	89.67	41.23	103.24	58.5	59.82	98.94	19.76	71.85	22.73	110.24	61.07	91.25	73.22	55.26
dani_f2p41_2640_transcript22380_g1	PREDICTED: zinc finger protein 208-like, partial [Gekko japonicus]	80.34	92.42	76.44	70.24	82.02	74.83	79.35	77.39	92.46	84.7	77.47	63.53	80.18	87.61	60.05	72.87	81.92	46.42	82.99	87.94	52.14	67.85	79.65	47.91	60.17	66.75
dani_f7p60_2200_transcript25003_g1	PREDICTED: signal recognition particle subunit SRP72 [Taeniopygia guttata]	67.36	61.05	70.19	66.23	62.49	70.27	70	76.33	71.35	83.63	59.76	69.36	70.91	99.24	73.89	75.67	110.53	37.74	87.43	59.96	67.61	74.93	96.82	84.89	71.86	83.86
dani_f4p60_2045_transcript26045_g2	tropomyosin [Xenopus laevis]	37.85	45.65	60.71	67.46	37.75	65.82	44.87	65.11	74.22	57.99	120.35	54.09	53.55	53.45	57.24	147.86	106.04	39.98	70.72	163.09	75.55	39.26	68.42	48	129.97	137.58
dani_f20p60_2148_transcript25454_g1	PREDICTED: ubiquitin-conjugating enzyme E2 variant 1 [Orycteropus afer afer]	130.98	159.5	149.55	137.12	165.63	147.53	156.34	170.28	167.02	34.18	32.83	24.27	33.16	16.66	31.57	43.84	25.34	38.38	36.09	40.22	23.19	31.5	21.99	25.9	38.9	40.48
dani_f4p60_772_transcript13888_g3	PREDICTED: cytochrome c oxidase assembly factor 3 homolog, mitochondrial [Latimeria chalumnae]	92.52	113.34	97.85	87.31	95.37	94.9	89.9	96.51	100.61	75.16	63.91	43.6	75.51	47.92	61.42	67.3	64.17	61.97	67.8	56.93	51.25	48.81	58.33	64.15	66.69	75.71
dani_f9p60_3065_transcript3637_g1	citrate synthase [Cynops pyrrhogaster]	132.13	125.46	104.6	101.81	126.79	106.03	129.5	128.17	135.85	45.77	49.22	30.2	40.76	37.46	51.43	49.64	48.62	116.91	41.69	46.5	30.52	42.17	48.16	40.37	57.38	51.59
dani_f2p28_2422_transcript7368_g1	PREDICTED: nebulin-like, partial [Phalacrocorax carbo]	1.05	0.42	0.43	0.59	0.5	0.22	0.26	0.44	1.17	11.46	148.37	36.54	137.91	9.45	11.7	5.74	1.02	627.18	65.28	54.34	68.77	409.76	95.32	45.32	93.72	90.13
dani_f15p60_2044_transcript26001_g2	pyruvate kinase, liver and RBC [Xenopus laevis]	99.95	149.98	84.27	128.44	107.56	112.34	68.19	106.55	83.02	92.51	58.09	59.16	51.84	52.83	47.75	62.13	53.57	45.52	88.09	65.94	54.02	41.72	53.66	44.5	55.78	47.53
dani_f11p60_1221_transcript12801_g1	PREDICTED: tropomyosin alpha-3 chain isoform X2 [Callithrix jacchus]	31.59	34.2	26.84	32.15	37.03	32.23	25.82	26.8	25.43	23.08	171.12	40.02	95.8	37.84	17.46	11.2	4.15	510.09	49.85	57.05	58.76	193.68	160.62	57.45	74.31	78.01
dani_f77p60_3113_transcript3183_g1	PREDICTED: transitional endoplasmic reticulum ATPase [Aquila chrysaetos canadensis]	111.22	136.94	120.93	111.84	132.94	117.55	118.82	127.63	132.73	54	61.63	29.75	54.1	51.51	41.05	58.36	42.72	40.64	46.48	66.29	28.06	35.76	60.31	35.31	46.18	47.85
dani_f10p60_2079_transcript25155_g1	adenylate kinase 2, mitochondrial [Xenopus tropicalis]	36.18	38.04	35.21	33.56	29.16	27.57	33.68	33.29	38.97	117.75	133.45	73.96	66.32	82.05	95.34	94.56	132.87	107.36	87.36	138.66	67.91	48.51	90.37	65.21	94.1	103.48
dani_f3p35_2989_transcript20383_g1	rho-related GTP-binding protein RhoC [Xenopus tropicalis]	41.8	41.85	63.91	58.67	44.94	48.79	46.91	66.59	51.62	100.99	126.77	65	83.72	51.54	78.97	137.92	61.22	53.18	91.2	132.75	73.33	62.53	58.63	48.14	108.88	103.13
dani_f3p60_1268_transcript28759_g2	PREDICTED: actin, gamma-enteric smooth muscle [Cricetulus griseus]	1.65	2.11	0.28	1.59	0.68	0.63	0.74	0.21	1.07	116.89	119.75	97.57	96.31	100.01	130.18	113.6	183.63	130.09	101.54	84.92	57.66	43.72	132.74	150.84	130.4	103.8
dani_f3p43_4236_transcript16279_g1	cold shock domain-containing protein E1 isoform X1 [Amazona aestiva]	94.4	112.31	100.27	97.49	103.61	103.96	100.83	97.7	114.15	60.02	68.86	38.92	57.72	40.25	55.54	73.29	50.9	61.04	61.17	62.07	40.79	56.7	49.13	43.96	70.84	83.19
dani_f4p60_1266_transcript12620_g1	B-cell receptor-associated protein 31 [Xenopus laevis]	58.31	65.15	101.79	119.04	61.57	106.95	60.5	119.17	127.23	56.79	109.04	50.28	50.34	43.64	44.58	99.42	60.46	36.29	46.19	113.16	57.87	21.9	63.99	31.33	93.62	95.27
dani_f8p60_619_transcript30299_g1	PREDICTED: protein kish-A [Ornithorhynchus anatinus]	135.74	111.68	157.58	130.19	89.94	128.46	108.41	143.94	135.11	61.55	43.2	48.06	41.68	42.68	45.07	56.41	42.23	29.38	51.1	43.08	43.99	35.31	41.03	30.21	48.7	48.75
dani_f2p60_1259_transcript12653_g1	uroplakin 1B [Xenopus laevis]	0	0.51	0.45	1.05	0.06	0.56	0.06	0.14	0.09	248.53	187.92	73.59	165.76	40.86	60.25	114.81	45.58	40.61	184.12	212.5	114.19	62.41	36.65	32.53	124.88	143.84
dani_f4p33_2753_transcript5559_g1	PREDICTED: transcription factor jun-D [Xenopus tropicalis]	77.41	63.99	79.36	74.74	61.46	70.39	66.88	70.32	72.83	61.53	83.07	70.59	51.27	40.79	137.3	89.52	70.42	93.61	62.34	101.57	60.94	40.74	60.94	78.23	84.47	65.66
dani_f14p60_776_transcript13850_g1	DNA-directed RNA polymerase II 19 kDa polypeptide [Oncorhynchus mykiss]	143.34	143.16	136.53	153.67	125.47	142.26	125.32	152.63	137.6	41	34.71	38.38	40.77	29.42	34.77	50.1	35.77	26.43	36.7	41.12	34.08	36.02	31.83	37.32	44.27	37.23
dani_f11p60_2827_transcript4793_g1	PREDICTED: protein phosphatase 1 regulatory subunit 15B [Xenopus tropicalis]	17.73	10.36	15.22	13.96	10.8	14.79	17.04	15.59	11.63	112.34	170.57	93.91	108.39	62.92	208.77	125.65	88.14	71.7	71.58	157.09	66.66	43.94	75.21	92.49	128.7	76.39
dani_f4p60_1128_transcript29043_g1	PREDICTED: 3-hydroxyacyl-CoA dehydrogenase type-2 [Latimeria chalumnae]	45.4	58.02	102.99	101.54	52.35	94.72	51.43	105.9	110.47	57.82	93.75	62.12	53.75	70.78	45.6	104.23	92.88	37.9	47.31	93.95	65.54	37.41	66.79	34.21	92.54	101.12
dani_f37p60_2467_transcript7071_g1	PREDICTED: ras-related protein Rab-1A [Protobothrops mucrosquamatus]	114.53	126.94	98.66	114.56	104.11	103.01	106	120.83	116.27	68.49	57.65	37.92	57.73	31.68	53.28	70.08	39.68	47.89	59.87	62.06	42.86	40.48	34.35	39.64	61.73	65.78
dani_f6p60_1994_transcript9891_g1	PREDICTED: 26S proteasome non-ATPase regulatory subunit 13 [Alligator sinensis]	130.46	122.35	120.74	114.51	119.34	122.73	109.38	122.98	128.95	45.5	48.83	35.71	47.42	38.36	47.31	55.52	45.4	53.57	42.87	57.21	34.91	37.97	45.64	41.79	51.61	51.35
dani_f2p29_315_transcript14974_g1	HMG-X protein [Xenopus laevis]	139.89	79.26	84.24	116.74	26.06	93.18	77.98	56.65	88.38	42.4	89.4	60.82	27.44	64.34	108.25	34.87	37.32	61.54	46.33	89.8	72.92	35.15	77.95	138.26	90.02	32.07
dani_f5p60_801_transcript13808_g1	PREDICTED: 39S ribosomal protein L50, mitochondrial [Chrysemys picta bellii]	85.77	75.68	77.41	74.25	79.27	83.53	56.13	75.63	64.99	79.59	65.41	52.23	90.21	79.83	62.85	82.78	65.84	64.95	74.26	62.88	58.27	78.05	76.93	54.98	77.05	71.63
dani_f3p60_1117_transcript29145_g1	PREDICTED: protein RTF2 homolog [Chrysemys picta bellii]	90.37	88.43	106.46	92.34	91.07	105.43	87.23	103.68	109.23	58.3	69.67	38.8	55.92	81.46	43.36	73.65	59.24	43.51	57.4	85.87	39.89	44.61	76.97	33.88	58.77	71.82
dani_f2p34_990_transcript29345_g1	PREDICTED: elongation factor 1-delta isoform X6 [Xenopus tropicalis]	56.76	63.51	49.15	59.18	88.97	28.24	44.56	36.23	50.18	133.21	79.59	85.12	145.64	47.38	54.09	81.17	75.05	60.34	111.55	75.5	74.83	129.78	33.85	64.01	71.31	66.57
dani_f38p60_3100_transcript19539_g1	GTPase activating protein (SH3 domain) binding protein 1 [Alligator mississippiensis]	95.01	103	90.19	84.06	88.1	92.98	90.12	95.6	104.16	67.97	73.35	40.09	52.17	49.7	53.6	74.7	57.89	87.61	66.67	80.06	39.54	45.12	62.7	39.91	57.94	70.84
dani_f5p60_1105_transcript13094_g1	PREDICTED: ER membrane protein complex subunit 7 [Anolis carolinensis]	105.62	123.1	101.54	109.59	123.35	109.6	107.35	121.37	134.25	60.97	58.46	40.17	49.06	37.82	41.75	49.92	53.04	47.54	53.97	64.61	40.36	35.97	46.42	35.72	57.78	53.13
dani_f3p36_964_transcript13311_g1	PREDICTED: dynactin subunit 6 [Callithrix jacchus]	155.05	192.4	168.87	200.06	177.08	188.29	160.55	182.53	161.78	11.34	15.72	13.93	21.12	11.86	15.09	21.77	12.9	25.88	14.11	11.67	12.48	22.39	10.06	14.94	22.15	17.9
dani_f9p60_3730_transcript1503_g1	eukaryotic translation initiation factor 3 subunit C [Xenopus laevis]	107.12	111.9	95.45	88.71	87.44	96.01	87.06	93.02	101.5	82.99	78.88	44.5	34.58	67.77	52.42	55.9	76.32	56.7	71.63	90.03	37.15	23.12	78.79	39.27	51.61	51.89
dani_f2p15_4501_transcript521_g1	collagen, type 1, alpha 2 precursor [Xenopus laevis]	1.05	3.04	1.03	4.99	1.83	2.22	2.01	1.32	2.23	135.06	97.63	178.28	166.55	37.14	251.34	238.57	124.63	24.84	68.69	60.87	80.02	90.12	21.07	113.52	86.84	60.73
dani_f2p20_3582_transcript17607_g1	PREDICTED: clathrin heavy chain 1 [Ornithorhynchus anatinus]	93.77	117.95	88.41	93.07	105.13	98.96	98.36	106.25	121.12	80.22	71.3	36.51	58.39	35.91	43.4	68.45	42.22	41.36	76.11	82.5	42.14	41	40.97	37.83	60.99	72.32
dani_f2p28_2453_transcript23694_g1	PREDICTED: apomucin-like [Microtus ochrogaster]	0	0	0	0	0	0	0	0	0	31.11	168.73	117.39	183.27	90.82	73.52	32.77	77.07	136.51	88.47	179.39	59.47	23.06	80.43	153.61	238.56	119.05
dani_f2p49_2687_transcript5723_g1	PREDICTED: amyloid-like protein 2 isoform X2 [Alligator sinensis]	173.8	168.98	159.89	157.56	186.35	167.68	186.35	201.41	194.53	11.15	17.64	8.95	16.45	5.04	24.83	25.35	16.13	22.02	10.9	15.96	6.95	11.06	6.5	13.42	20.17	21.28
dani_f2p51_1126_transcript29105_g1	PREDICTED: density-regulated protein [Falco peregrinus]	135.37	132.21	152.93	145.67	117.03	160.8	136.35	152.37	135.7	36.82	29.56	25.69	37.82	22.84	38.55	46.92	29.43	41.67	34.65	32.43	27.16	43.47	20.69	31.77	39.78	36.5
dani_f5p60_1110_transcript13027_g1	PREDICTED: protein FAM3B isoform X4 [Alligator sinensis]	0.69	1.42	2.75	2.4	1.41	2.09	1.84	1.4	1.5	205.27	173.39	82.15	161.72	83.47	52.44	86.53	56.05	37.69	167.97	174.24	122.71	98.57	64.56	40.56	98.55	121.37
dani_f21p60_2018_transcript26015_g1	PREDICTED: uncharacterized protein LOC103896748 isoform X1 [Aptenodytes forsteri]	124.94	131.95	124.13	109.57	121.33	114.84	128.76	134.08	128.93	46.89	47.45	30.79	44.49	30.68	43.84	72.88	39.02	29.42	44.99	55.16	29.91	31.43	36.24	35.4	53.85	51.37
dani_f4p60_2702_transcript22319_g1	.	122.85	120.53	104.85	125.29	147.17	115.97	160.01	163.04	181.04	38.68	27.55	27.18	54.85	11.46	42.63	47.71	29.59	42.49	32.88	25.97	25.91	43.45	14.31	41.32	50.11	40.61
dani_f2p14_2564_transcript22953_g1	Nucleolin [Chelonia mydas]	60.87	104.85	92.36	85.92	86.86	91.81	86.56	93.55	94.44	65.97	71.83	53.85	62.08	63.16	61.58	75.22	64.88	37.58	67.6	78.64	53.79	45.65	63.14	54.28	61.53	59.16
dani_f2p41_2258_transcript8437_g1	PREDICTED: glutamine synthetase [Chelonia mydas]	44.22	32.29	66.52	15.11	80.44	41.07	50.9	43.36	87.61	74.94	79.73	50.27	104.68	101.66	91.63	64.85	126.16	19.19	59.87	58.11	55.46	120.23	97.64	90.85	67.07	113.27
dani_f3p60_789_transcript29932_g1	dynein light chain Tctex-type 1 [Xenopus tropicalis]	168.75	171.89	189.67	183.78	191	136.95	219.56	202.72	162.2	6.53	6.95	11.15	12.46	10.58	15.05	13.74	11.86	21.19	6.85	7.36	12.62	19.35	12.79	15.44	13.11	9.84
dani_f3p43_2755_transcript21673_g1	predicted protein [Nematostella vectensis]	99.81	139.93	93.52	104.2	120.09	87.58	101.26	116.22	144.59	65.11	63.77	44.59	46.37	41.88	63.02	81.89	76.27	20.8	57.35	46.65	31.65	26.61	38.66	24.91	37.19	58.16
dani_f3p26_887_transcript13634_g1	PREDICTED: succinate dehydrogenase assembly factor 2, mitochondrial [Latimeria chalumnae]	101.95	95.12	85.21	91.77	106.21	85.24	102.34	102.35	94.78	67.1	46.62	46.26	59.67	50.15	50.96	67.52	45.1	72.43	59.58	49.67	56.4	56.15	52.25	53.04	67.39	66.58
dani_f11p60_1353_transcript12411_g1	PREDICTED: heterogeneous nuclear ribonucleoprotein D-like [Propithecus coquereli]	164.1	146.64	173.9	152.23	142.96	157.76	153.9	166.08	155.99	17.82	22.82	17.93	24.93	15.17	28.4	36.79	21.84	38.34	18.68	27.54	17.36	26.81	20.56	20.18	29.11	27.73
dani_f8p60_1257_transcript28790_g1	PREDICTED: dynactin subunit 3 isoform X1 [Latimeria chalumnae]	114.97	151.88	119.93	158.02	157.48	158.51	118.18	130.62	146.68	40.46	30.19	29.38	36.51	31.34	31.76	40.98	28.91	39.6	33.61	31.71	30.5	35.52	31.19	23.59	37.67	35.92
dani_f4p60_3510_transcript1953_g1	PREDICTED: protein LBH-like [Anas platyrhynchos]	113.44	109.09	113.64	94.16	95.9	112.67	94.08	103.69	113.1	74.45	72.12	31.27	56.95	24.71	40.05	66.06	31.47	33.95	78.74	79.03	47.39	37.36	32.14	25.31	67.78	76.39
dani_f38p60_6038_transcript15315_g1	PREDICTED: myosin-4 [Xenopus tropicalis]	0.26	0	0.24	0.08	0.15	0.03	0.43	0.24	1.04	11.9	107.02	47.85	201.73	0.77	21.18	5.34	0.3	478.38	44.57	32.8	45.32	699.57	39.81	14.42	23.78	43.44
dani_f2p42_2082_transcript25798_g1	PREDICTED: phytanoyl-CoA hydroxylase-interacting protein-like isoform X1 [Calidris pugnax]	186.31	193.94	192.19	203.12	223.16	219.53	189.04	195.99	181.63	0.14	0.23	0.07	0.14	0.06	0.06	0.1	4.62	18.88	0.06	0.93	0.62	2.27	1.25	0.16	0.92	0.28
dani_f5p60_1492_transcript28106_g1	protein-L-isoaspartate (D-aspartate) O-methyltransferase [Alligator mississippiensis]	148.27	138.15	149.45	136.93	133.67	148.65	117.48	133.9	130.5	35.46	33.98	30.56	33.41	20.56	35.67	48.1	31.14	39.84	33.5	38.8	26.37	29.41	28.37	31.47	39.38	41.27
dani_f53p60_2172_transcript8718_g1	PREDICTED: transforming protein RhoA isoform X1 [Ornithorhynchus anatinus]	172.94	149.56	136.79	145.21	150.5	173.52	140.29	147.37	180.23	21.61	18.45	28.81	23.95	12.12	32.47	29.79	26.17	33.24	21.84	19.4	18.65	25.95	13.67	26.3	31.22	26.34
dani_f5p60_1036_transcript29323_g2	myosin light chain 10 [Xenopus tropicalis]	2.28	3.46	1.11	2.83	5.07	3.66	1.58	1	1.42	20.29	161.59	36.06	102.39	29.1	16	5.02	0.51	501.04	43.09	51.75	73.98	285.2	126.95	72.78	147.11	111.08
dani_f7p60_1358_transcript12422_g1	PREDICTED: AP-3 complex subunit sigma-1 isoform X1 [Astyanax mexicanus]	158.11	148.34	168.07	148.3	154.4	162.11	144.84	159.34	153.04	24.31	22.97	23.08	26.98	13.95	24.99	33.37	23.61	18.23	26.08	27.34	21.9	24.01	14.88	20.03	31.1	31.6
dani_f2p51_1032_transcript13262_g1	PREDICTED: 39S ribosomal protein L19, mitochondrial [Xenopus tropicalis]	113.8	119.17	109.75	113.02	93.97	116.53	101.36	111.94	107.61	46.81	42.13	35.29	53.13	39.64	43.99	61.31	45.95	62.68	43.19	47.79	37.64	63.69	34.27	41.74	52.13	53.87
dani_f10p60_1098_transcript13076_g1	PREDICTED: surfeit locus protein 4-like [Chelonia mydas]	60.14	57.48	52.28	52.59	54.51	55	49.44	54.14	49.86	88.07	81.14	68.64	97.97	50.42	106.4	107.21	60.56	58.32	66.44	76.08	59.79	67.35	58.81	83.61	95.86	77.1
dani_f9p60_1421_transcript28325_g1	proteasome (prosome, macropain) 26S subunit, non-ATPase, 14 [Alligator mississippiensis]	173.57	155.27	201.85	177.03	161.23	164.45	148.91	159.54	148.11	17.57	17.16	11.54	25.9	8.01	18.94	26.72	14.24	18.3	19.46	20.5	12.03	25.76	10.2	13.21	20.27	18.36
dani_f22p60_2750_transcript21376_g1	Ubiquilin-4, partial [Tinamus guttatus]	86.38	92.44	84.93	70.82	80.63	77.15	83.69	84.36	91.76	58.73	79.27	40.6	52.92	77.06	58.52	69.69	71.88	62.14	52.13	80.4	34.02	39.12	92.42	45.5	58.08	63.07
dani_f2p25_3490_transcript17941_g1	putative RNA-directed DNA polymerase from transposon BS [Exaiptasia pallida]	2.43	3.06	3.52	6.21	3.36	4.12	1.8	3.29	2.81	102.18	118.96	147.19	104.25	112.36	138.05	134.78	166.51	48.7	93.44	90.71	70.3	61.62	67.16	92.8	96.09	110.19
dani_f2p30_2264_transcript8607_g1	PREDICTED: NADH dehydrogenase [ubiquinone] 1 beta subcomplex subunit 11, mitochondrial [Astyanax mexicanus]	53.25	62.59	103.65	107.45	36.8	87.92	52.21	106.58	114.78	58.98	98.3	69.63	28.77	46.95	37.41	78.89	85.64	49.68	47.08	90.61	73.84	25.73	59.79	35.02	86.65	85.68
dani_f18p60_1874_transcript10407_g1	high mobility group box 1 [Xenopus laevis]	151.56	182.99	174.05	158.71	147.59	192.46	146.93	162.29	171.43	18.21	13.5	12.36	16.15	11.93	19.64	17.8	18.3	24.06	17.16	17.12	12.88	18.87	19.97	18.36	18.36	19.32
dani_f10p60_2279_transcript24748_g1	PREDICTED: dihydrolipoyllysine-residue succinyltransferase component of 2-oxoglutarate dehydrogenase complex, mitochondrial [Cavia porcellus]	76.07	86.08	77.65	71.89	74.91	73.48	75.95	68.59	84.66	74.51	85.52	43.93	53.14	68.67	52.71	53.6	57.97	130.76	64.65	82.92	45.02	46.93	72.33	44.64	55.24	59.42
dani_f12p60_3783_transcript17171_g1	Eukaryotic translation initiation factor 4 gamma 2, partial [Podiceps cristatus]	143.72	170.36	136.01	134.65	140.08	140.87	138.45	139.27	153.5	24.32	18.11	24.26	32.31	11.73	35.89	46.81	20.06	35.44	22.88	29.87	22.61	29.34	17.79	22.7	47.89	41.55
dani_f3p60_1007_transcript13372_g1	PREDICTED: ribosomal RNA small subunit methyltransferase NEP1 [Ochotona princeps]	87.56	77.87	77.02	68.64	60.99	69.73	63.42	63.16	67.49	92.51	74.71	59.44	62.39	72.8	68.74	69.19	79.14	57.92	75.16	86.01	54.2	43.49	69.69	52.68	62.11	62.44
dani_f3p60_701_transcript30149_g1	PREDICTED: costars family protein ABRACL [Pongo abelii]	32.67	34.1	44.07	37.51	56.73	50.67	58.48	38.6	47.89	77.81	59.76	50.45	106.39	40.48	104.61	137.06	78.11	36.59	80.1	83.8	53.09	86.14	49.9	96.32	107.62	128.51
dani_f2p42_3389_transcript18285_g1	.	2.3	18.7	1.21	2.29	5.69	2.47	2.52	2.08	4.97	69.69	108.82	137.94	78.96	28.53	156.31	81.7	130.15	124.62	63.17	97.96	92.7	127.87	57.69	146.73	144.68	84.83
dani_f2p60_2094_transcript25688_g1	PREDICTED: vesicular integral-membrane protein VIP36 [Gekko japonicus]	57.58	60.76	48.54	46.87	52.95	48.77	52.81	60.89	61.09	110.72	89.33	52.01	102.2	35.16	86.99	99.44	65.55	49.4	95.2	90.01	58.47	58.73	47.66	65.27	90.33	86.38
dani_f12p60_1848_transcript10656_g1	PREDICTED: protein disulfide-isomerase A6 isoform X2 [Papio anubis]	89.13	98.95	82.85	91.92	95.72	101.46	96.45	104.86	100.28	82.89	74.61	42.4	74.6	22.92	53.72	68.38	27.26	38.31	66.39	79.17	48.13	46.05	27.15	36.59	62.85	58.54
dani_f2p26_1901_transcript10421_g1	cystatin-C precursor [Macaca mulatta]	124.22	132.94	162.23	177.79	154.45	84.74	114.67	137.02	78.17	39.79	40.51	54.88	47.02	86.1	34.4	34.11	48.51	20.91	27.18	21.2	14.58	37.18	28.17	15.98	29.59	22.43
dani_f2p43_2675_transcript5789_g1	PREDICTED: syntenin-1 isoform X1 [Marmota marmota marmota]	174.95	184.68	173.85	172.9	172.48	176.32	173.61	181.29	178.62	7.02	8.44	12.7	9.63	4.84	12.55	12.25	10.36	24.45	8.08	10.63	7.96	10.95	7.2	9.93	12.71	8.54
dani_f2p22_3662_transcript1642_g1	PREDICTED: uncharacterized protein LOC106167444 [Lingula anatina]	0.12	0.29	0.46	0.42	0.05	0.61	0.21	0.08	0.2	194.31	158.72	52.26	181.83	35.56	57.83	40.56	77.27	40.79	161.6	190.9	101.33	112.95	39.12	39.79	53.73	224.61
dani_f2p26_3390_transcript2288_g1	PREDICTED: dihydropyrimidinase-related protein 1 isoform X1 [Chrysemys picta bellii]	185	197.21	183.82	156.57	207.25	164.77	213.86	222.28	220.22	0	0	0	0.02	0	0.02	0.02	4.43	6.23	0	0.25	0.08	2.31	0.23	0	0.32	0.05
dani_f6p60_1735_transcript11125_g1	PREDICTED: pre-mRNA-splicing factor SYF2 [Pelodiscus sinensis]	118.55	105.93	133.01	107.91	120.62	117.23	122.75	135.9	132.57	41.92	42.63	21.14	47.17	23.46	36.77	49.51	34.48	43.28	42.01	50.12	26.37	40.2	35.37	32.96	47.75	52.33
dani_f146p60_2856_transcript19529_g1	PREDICTED: bax inhibitor 1 [Latimeria chalumnae]	82.44	83.26	109.51	119.5	84.33	119.2	77.66	42.63	95.57	57.81	106.74	71.24	47.5	50.15	50.09	28.62	45.19	47.23	46.15	108.29	72.27	26.78	72.43	27.37	28.1	58.95
dani_f2p20_2890_transcript20964_g1	.	0.06	0.03	0.1	0.1	0.27	0.06	0.19	0.13	0.03	82.18	144.69	94.57	56.64	69.58	119.5	114.38	209.65	7.11	103.79	131.99	72.59	46.88	117.17	133.95	126.15	122.86
dani_f6p60_2378_transcript24275_g1	PREDICTED: uncharacterized protein KIAA0895 homolog isoform X1 [Chrysemys picta bellii]	178.62	201.29	185.75	187.85	187.78	217.9	176.73	195.15	205.05	0.26	0.45	0.34	0.18	0.22	0.22	0.5	3.81	6.04	0.12	0.76	0.3	2	0.55	0.03	0.82	0.21
dani_f14p60_1649_transcript27572_g1	PREDICTED: 26S proteasome non-ATPase regulatory subunit 7-like [Lipotes vexillifer]	93.96	101.98	84.01	86.9	89.48	93.15	92.46	97.49	102.39	66.69	46.66	40.19	69.26	30.57	52.25	70.23	48.17	47.91	66.47	59.01	48.16	59.5	40.08	44.17	58.68	62.98
dani_f41p60_2115_transcript25549_g1	PREDICTED: transmembrane emp24 domain-containing protein 9 [Dasypus novemcinctus]	66.34	58.44	48.26	49.69	57.15	52.99	55.68	64.77	71.98	121.42	78.01	51.63	90.83	36.46	81.45	95.05	68.95	38.35	98.13	75.67	57.87	52.09	42.79	62.51	89.43	86.26
dani_f5p46_3140_transcript3534_g1	PREDICTED: eukaryotic translation initiation factor 3 subunit B [Chrysemys picta bellii]	78.52	79.05	66.64	63.94	67.1	67.2	65.83	71.93	77.49	71.91	69.18	51.81	65.7	63.03	55.06	81.12	77.83	58.43	74.32	81.61	48.87	50.7	70.53	49.58	69.69	74.51
dani_f2p49_745_transcript13993_g1	PREDICTED: COMM domain-containing protein 1 [Latimeria chalumnae]	130.53	135.51	131.9	148.2	120.79	159.12	108.9	112.34	120.22	36.28	33.02	31.97	35.66	34.06	26.94	45.15	28.8	49.13	40.08	37.22	32.16	30.51	28.77	19.56	39.13	34.97
dani_f6p46_6021_transcript79_g1	PREDICTED: LOW QUALITY PROTEIN: collagen alpha-1(VI) chain, partial [Cariama cristata]	5.76	13.31	12.3	17.49	13.91	9.01	16.05	14.57	10.89	88.21	94.13	145.36	95.11	26.26	250.03	173.39	108.5	66.62	62.27	68.85	54.15	64.85	21.14	138.46	112.38	67.04
dani_f9p60_1728_transcript27309_g1	PREDICTED: pyruvate dehydrogenase E1 component subunit alpha, somatic form, mitochondrial isoform X2 [Xenopus tropicalis]	133.43	160.62	132.01	133.92	156.57	146.02	142.94	150.87	148.5	20.16	26.82	16.1	26.52	11.1	23.96	32.08	18.14	73.48	22.05	28.82	14.86	34.24	18.17	19.03	28.65	29.17
dani_f2p30_4114_transcript842_g1	PREDICTED: collagen alpha-1(XVII) chain isoform X4 [Gekko japonicus]	0.25	0.15	0.31	0.52	0.12	1.19	0.1	0.12	0.22	107.03	121.45	85.13	120.94	45.59	154.36	180.11	97.89	33.2	110.6	134.25	77.8	60.66	58.76	96.82	120.48	140.14
dani_f44p60_2742_transcript21360_g1	Ubiquitin-like protein 3 [Ophiophagus hannah]	161.48	156.45	171.57	149.45	171.83	185.16	152.84	151.11	161.39	21.37	20.02	10.5	16.95	8.33	16.23	17.67	15.18	28.55	19.42	23.15	10.77	14.07	11.88	11.66	17.89	22.71
dani_f145p60_3149_transcript2939_g1	PREDICTED: keratin, type II cytoskeletal [Xenopus tropicalis]	29.07	54.79	42.77	86	64.85	54.38	54.78	57.76	23.38	56.17	66.46	38	39.12	23.84	65.45	57.85	43.99	218.92	79.57	91.8	45.87	26.49	67.94	104.69	155.78	97.71
dani_f4p60_645_transcript30280_g1	PREDICTED: protein mago nashi homolog isoform X1 [Chinchilla lanigera]	169.71	126.85	171.17	148.09	108.57	174.45	124.45	143.97	125.23	32.47	26.11	20.57	31.46	19.21	28.2	40.87	22.35	29.23	22.43	31.69	19.69	29.71	20.37	20.22	30.77	27.59
dani_f23p60_3638_transcript17343_g1	tubulin alpha	184.6	174.31	175.25	159.71	178.98	168.08	173.84	215.84	195.42	3.21	4.52	7.3	3.63	2.2	6.53	2.64	7.97	37.08	2.88	5.68	5.6	6.44	4.28	6.46	8.4	3.4
dani_f3p60_2988_transcript19669_g1	PREDICTED: stress-70 protein, mitochondrial [Anser cygnoides domesticus]	124.89	135.83	119.63	125.75	135.85	133.98	120.78	133.5	129.6	29.16	35.23	22.74	33.03	24.7	27.72	43.71	26.75	76.37	32.04	40.97	25.66	34.92	32.91	21.52	36.85	36.8
[truncated: 8,974 more rows]

## Sheet: MHC I sequences
Table S2. Sequences of MHC I.
ID	Annotation	Taxa	Sequences
[truncated: 34 more rows]
